# Supplementary material for: Tissue-aware interpretation of genetic variants advances the etiology of rare diseases
Source: Mol Syst Biol. 2024 Sep 16;20(11):4. doi: 10.1038/s44320-024-00061-6 (PMC11535248; doi:10.1038/s44320-024-00061-6)
Supplement: Supplementary file 3 — Dataset EV1 [file 44320_2024_61_MOESM3_ESM.xlsx]

## Sheet: Description
Dataset EV1. Rank of the pathogenic variant per case by different methods.
Empty cells indicate that no data was available for that variant and method.

## Sheet: Data
Dataset EV1. Rank of the pathogenic variant per case by different methods.
	CADD_CAPICE				ClinPred			BayesDel				ESM1b			EVE			MutationAssessor			PolyPhen			SIFT			REVEL
Case	TRACEvar_rank	CADD_rank	CAPICE_rank	# Variants	TRACEvar_rank	ClinPred_rank	# Variants	TRACEvar_rank_BayesDel_addAF	BayesDel_addAF_rank	BayesDel_noAF_rank	# Variants_BayesDel_noAF	TRACEvar_rank	ESM1b_rank	# Variants	TRACEvar_rank	EVE_rank	# Variants	TRACEvar_rank	MutationAssessor_rank	# Variants	TRACEvar_rank	PolyPhen_rank	# Variants	TRACEvar_rank	SIFT_rank	# Variants	TRACEvar_rank	REVEL_rank	# Variants
AFOtB1305_Heart - Left Ventricle	263	243	210	528	210	111	405	233	42	73	433	207	8	382				178	157	334	211	276	397	211	349	393	202	67	392
ATLDOt4998_brain	165	359.5	656	1499	60	47	965	88	80	91	1046	57	908.5	940				53	194	866	58	171	953	58	261	942	57	65	941
AgenesisOfCC16550_brain	56	44	77	111	35	29	66	39	51	69	74	33	52	64	9	7	12	32	42	60	35	49.5	67	35	36	67	34	54.5	64
Ataxia13863_brain	11	56	1	125
AtaxiaOtB0926_brain	15	6	9	145	14	9	99	14	8	13	108	13	25.5	93	3	6	18	12	21.5	75	14	26	95	14	12	95	14	4	94
Autism13498_brain	2	47	1	241	1	3	156	2	2	3	173	1	15	142				1	12	124	1	5.5	148	1	20.5	147	1	5	144
AzoospermiaPMRRP28085_Testis	29	24.5	1	151
AzoospermiaPMRRP28085_brain	3	24.5	1	151
CardiacNeuralSyndrome41621_Heart - Left Ventricle	52	2	6	114				37	3	3	80
CardiacNeuralSyndrome41621_brain	5	2	6	114				5	3	3	80
CardiacNeuralsyndromeOtA46052_brain	8	2	1	315				8	3	3	250
CardiomyopathyOtB0551_Heart - Left Ventricle	36	1	2	180
ComplexVDefOB13_Muscle - Skeletal	123	95.5	69	286	40	17	98	48	39	52	110	39	18	94	9	7	17	35	77	82	38	42	92	38	30	90	40	18	97
ComplexVDefOB13_brain	97	95.5	69	286	29	17	98	37	39	52	110	28	18	94	4	7	17	27	77	82	30	42	92	30	30	90	29	18	97
DevDelay5148_brain	22	31	3	181	8	4	98	21	12	16	120	8	79	87	3	1	16	8	2	68	8	19.5	94	8	12.5	94	8	4	97
EctodermalOtB0548_Skin - Not Sun Exposed	3	15	24	515	3	14	358	3	2	5	389	3	172	338	1	17	43	3	92	282	3	74	344	3	94.5	341	3	12	339
EctodermalOtB0549_Skin - Not Sun Exposed	5	19.5	26	507	4	7	371	5	5	10	404	4	173	358	2	12	34	4	107	295	4	73.5	358	4	114.5	352	4	13	350
EctodermalOtB0550_Skin - Not Sun Exposed	4	18.5	26	544	4	6	381	4	2	8	425	4	184	384	2	13	40	4	120	318	4	82.5	373	4	104.5	365	4	8	354
HSP13393_Muscle - Skeletal	13	15		147
HSP16390_Muscle - Skeletal	45	5.5	20	137	37	6	99	41	4	8	105	37	26	93				36	41	84	37	9.5	98	37	17	98	37	10	98
HSP5199_brain	256	205	248	680	143	87	452	215	237	231	541	139	271	413	19	1	57	128	15.5	373	142	141	432	141	165.5	424	139	52	437
HypotoniaOt2812_Muscle - Skeletal	1158	1227.5	113	1700				843	405	542	1224
HypotoniadevdelayOtA8152_Muscle - Skeletal	1	2	27	181				1	4	4	121
HypotoniadevdelayOtA8152_brain	15	2	27	181				13	4	4	121
Leighsyndrome766M_brain	5	9	5	161	2	1	111	4	6	3	123	2	7	106				2	2	91	2	3	110	2	15	110	2	5	105
Metabolic16028_brain	205	424.5	195	770
Microcephaly2922_brain	34	31.5	15	199
MicrocephalyOB2_brain	13	1.5	20	326				4	2	2	132
MicrocephalyOB3_brain	6	2	12	286				4	1	1	117
MicrocephalyOB43_brain	14	8	14	256				5	2	2	115
MicrocephalyOt1097_brain	38	104	215	1044	5	2	671	21	32	51	725	5	357	633	2	8	88	4	39	580	4	34.5	662	4	65.5	655	5	49	658
MicrocephalyOt5010_brain	63	18.5	60	354
MicrocephalyOtB0918_brain	1	2	3	164				1	1	1	109
Migrane13859_brain	1	22	1	115	1	1	57	1	1	2	62	1	4	58				1	2	50	1	2	58	1	10.5	57	1	2	55
Moyamoya13700_brain	35	49	64	169	7	3	69	26	49	60	100										7	26	63	7	10.5	63	7	23	66
Musculardystrophy13879_Muscle - Skeletal	9	55	21	185	6	14	111	6	26	31	119	6	92	107	4	13	20	6	21	91	6	58	106	6	64.5	106	6	22	106
Myopathy13786_Muscle - Skeletal	1	3	12	124				1	1	1	77
NPHPOB10_brain	48	116.5	39	270
NPHPOt1114_brain	52	138	47	321
NPHPOt1114_kidney	117	138	47	321
NTDOtA4611_brain	55	9		787
OpticAtrophy16012_brain	52	78	49	556	5	3	119	14	7	8	138	3	3	96	1	1	14	3	35	88	4	13.5	113	4	17.5	109	4	9	114
PCCAOt1103_brain	22	82.5	21	338	9	4	139	18	13	17	162	9	29	138				6	8	124	9	7	142	9	18.5	142	9	3	137
PCCAOt1104_brain	20	85.5	25	317	5	6	133	12	15	23	160	5	31	126				4	8.5	109	4	8.5	136	4	17.5	134	5	4	123
PMR1055M_brain	7	7	4	129
PMR13595_brain	52	197	397	824	13	116	238	21	82	71	269	10	138	226	3	18	23	10	108.5	197	11	136	234	11	178.5	232	11	120.5	225
PMR16009_brain	31	109	101	851	4	13	226	5	5	5	246	4	19	214	2	1	20				4	28	222	4	35	219	4	77	224
PMROt2823_brain	34	11	5	328				17	4	4	169
SeckelSyndromeSS2_brain	43	68	130	181
Skin16264_Skin - Not Sun Exposed	54	52	28	102
SpasticParaparesisOt5005_Muscle - Skeletal	70	85.5	105	1030
Strabismus13556_brain	7	8	3	108	6	1	60	6	5	8	66	6	40	62	1	1	12	6	7	51	6	14	62	6	10	62	6	1	57
Strabismus13566_brain	19	15	1	119	9	1	67	12	6	13	73	10	49	67	4	1	16	8	6	58	9	14.5	67	9	9.5	66	9	2	67
Usher16032_brain	1	5	8	172
Zellweger16114_brain	6	5.5	2	129
Zellwegersyndrome13414_brain	4	9	14	218
diaphragmaticherniaOt2822_Muscle - Skeletal	36	170	330	331	10	57	145	18	108	140	164										10	26	136	10	74.5	134	10	111	137
