# Supplementary material for: Tissue-aware interpretation of genetic variants advances the etiology of rare diseases
Source: Mol Syst Biol. 2024 Sep 16;20(11):4. doi: 10.1038/s44320-024-00061-6 (PMC11535248; doi:10.1038/s44320-024-00061-6)
Supplement: Supplementary file 4 — Dataset EV2 [file 44320_2024_61_MOESM4_ESM.xlsx]

## Sheet: Dataset EV2
Dataset EV2. SHAP feature importance values for the 14 tissue models.

## Sheet: Brain
SHAP feature importance values of the brain model
Feature	Importance
CADD | Pathogenic score (RawScore)	1.3691
CADD | Pathogenic score (PHRED)	0.493473
Brain | Expression time (Embryonic, week 18)	0.132194
CADD | Pathogenic score (SIFTval)	0.104488
CADD | Pathogenic score (PolyPhenVal)	0.0858008
CADD | Conservation (verPhyloP)	0.0797467
CADD | Variant frequency (Rare100bp)	0.0766158
Bladder | Preferential expression	0.0498169
Esophagus 1 | Differential interactions	0.0485875
Transformed Cells 1 | Differential interactions	0.0470269
Artery 1 | Biological processes	0.0466684
Brain | Expression time (Embryonic, week 19)	0.0396272
CADD | Splicing (SpliceAI-don-gain)	0.0395065
CADD | Conservation (mamPhyloP)	0.0379529
Salivary Gland | eQTLs (GTEx)	0.0320114
Transformed Cells 2 | Expression (GTEx)	0.0303495
CADD | Splicing (SpliceAI-don-loss)	0.0289782
CADD | Type (INS)	0.0284899
Blood | Preferential expression	0.0279793
Brain Amygdala | Preferential expression	0.0278485
Colon 1 | Preferential expression	0.0273126
CADD | Splicing (SpliceAI-acc-loss)	0.0257012
Brain Cortex | Preferential expression	0.025586
CADD | Consequence (FRAMESHIFT)	0.0255241
Brain | Expression time (school)	0.0251191
Brain Anterior | Preferential expression	0.0247718
Spinal Cord | Preferential expression	0.0238191
Ovary | Preferential expression	0.0235505
Brain | Expression time (toddler)	0.0229998
Brain Anterior cingulate cortex BA24 | eQTLs (GTEx)	0.0217695
Brain Hypothalamus | Preferential expression	0.0214212
CADD | Variant location (minDistTSS)	0.0212925
CADD | Conservation (GerpS)	0.0210426
Pituitary | eQTLs (GTEx)	0.0203002
Brain Hippocampus | Preferential expression	0.0199828
Spleen | eQTLs (GTEx)	0.0196403
Brain | Expression time (olderMidAge)	0.0196215
Testis | Preferential expression	0.0193573
Blood | Biological processes	0.0191196
Brain Cerebellum | Preferential expression	0.0191001
Pituitary | Biological processes	0.0189673
Cells Transformed fibroblasts | eQTLs (GTEx)	0.0189436
Fallopian Tube | Preferential expression	0.0182677
Brain0 | Biological processes	0.0179695
Skeletal Muscle | Preferential expression	0.017887
Pancreas | eQTLs (GTEx)	0.0176156
CADD | TF Binding motif (minDistTSE)	0.0175833
Brain Frontal Cortex | Preferential expression	0.0173173
CADD | Conservation (GerpN)	0.0171109
Skin 1 | Preferential expression	0.0167228
CADD | Conservation (priPhCons)	0.016597
Cells - Cultured fibroblasts | Preferential expression	0.0165264
Esophagus-Mucosa | Expression variability (donors)	0.0164197
Brain Frontal Cortex BA9 | eQTLs (GTEx)	0.0161827
Brain Basal Ganglia 2 | Overexpressed interactors	0.0161318
Artery 3 | Preferential expression	0.0156114
Adipose Subcutaneous | eQTLs (GTEx)	0.0155887
Testis | Expression variability (time)	0.0154091
Lung | Preferential expression	0.0153899
CADD | Type (SNV)	0.0152267
CADD | Variant frequency (Freq10000bp)	0.0148583
Brain Substantia Nigra | Preferential expression	0.014809
Brain | Expression time (senior)	0.0135877
Brain Amygdala | eQTLs (GTEx)	0.0135428
Kidney 1 | Paralog compensation	0.0133868
Liver | Expression variability (time)	0.0132891
Brain Amygdala | Expression (GTEx)	0.0132689
CADD | Splicing (SpliceAI-acc-gain)	0.0132394
Thyroid | Differential interactions	0.0129668
CADD | Consequence (ConsScore)	0.0125837
CADD | Conservation (GerpRS)	0.012328
Prostate | Preferential expression	0.0123137
Artery Tibial | eQTLs (GTEx)	0.0121765
Artery 2 | Preferential expression	0.0118679
Esophagus 2 | Preferential expression	0.0117981
Stomach | eQTLs (GTEx)	0.0117899
Brain | Expression time (Embryonic, week 12)	0.0114251
Brain Hypothalamus | eQTLs (GTEx)	0.0112789
Adipose Visceral | Preferential expression	0.011166
Esophagus 3 | Differential interactions	0.0109615
Esophagus Mucosa | eQTLs (GTEx)	0.0108868
CADD | GC content (GC)	0.0108719
CADD | Splicing (MMSp donor)	0.0104232
Salivary Gland | Preferential expression	0.0103921
Skeletal Muscle | Overexpressed interactors	0.0103489
Testis | Expression (GTEx)	0.0103332
Adipose Subcutaneous | Biological processes	0.0102719
Cerebellum | Expression time (Embryonic, week 6)	0.0101408
Brain Caudate basal ganglia | eQTLs (GTEx)	0.00971326
Uterus | Differential interactions	0.00959447
Heart 2 | Preferential expression	0.00953936
Brain Cerebellar | Expression (GTEx)	0.00951916
Uterus | Biological processes	0.0094143
Adrenal Gland | Preferential expression	0.00927052
Uterus | eQTLs (GTEx)	0.00920708
Muscle Skeletal | eQTLs (GTEx)	0.00908357
CADD | Variant frequency (Sngl10000bp)	0.00906108
Brain Spinal cord cervical c-1 | eQTLs (GTEx)	0.00884413
Esophagus 1 | Preferential expression	0.00875715
Kidney | Expression variability (time)	0.00871843
Prostate | eQTLs (GTEx)	0.00870009
Stomach | Preferential expression	0.00865316
Stomach | Differential interactions	0.00836895
CADD | Variant frequency (Sngl100bp)	0.00836291
Heart 1 | Preferential expression	0.00833719
Transformed Cells 2 | Preferential expression	0.00830712
Brain Hippocampus | Overexpressed interactors	0.0082781
Spleen | Preferential expression	0.00821609
Ovary | Expression variability (time)	0.00813443
Colon 1 | Biological processes	0.00812207
Brain | Expression time (teenager)	0.00806459
Thyroid | eQTLs (GTEx)	0.0080259
Cerebellum | Expression time (Embryonic, week 10)	0.00789866
CADD | GC content (CpG)	0.00787848
Brain Putamen basal ganglia | eQTLs (GTEx)	0.00786214
Brain | Expression variability (time)	0.00778274
Esophagus 3 | Preferential expression	0.00762115
Adrenal Gland | eQTLs (GTEx)	0.0076053
CADD | Conservation (Grantham)	0.00746119
Skin 1 | Differential interactions	0.00744307
Brain Cerebellar | Paralog compensation	0.00742547
CADD | Length	0.0073885
Esophagus Gastroesophageal Junction | eQTLs (GTEx)	0.00704208
Brain | Expression time (newborn)	0.00703569
Brain Basal Ganglia 3 | Preferential expression	0.00697882
CADD | Splicing (MMSp acceptor)	0.00692264
Testis | Expression time (youngTeenager)	0.00690609
Brain Cerebellum | Differential interactions	0.00683156
Heart | Expression variability (time)	0.00677271
Cerebellum | Expression time (olderMidAge)	0.00667635
Vagina | eQTLs (GTEx)	0.00662649
WholeBlood | Expression variability (donors)	0.00660542
Brain Basal Ganglia 2 | Preferential expression	0.0064442
Kidney | Expression time (Embryonic, week 19)	0.00632718
Skeletal Muscle | Differential interactions	0.0063223
Blood | eQTLs (GTEx)	0.00631401
Skin 1 | eQTLs (GTEx)	0.00618758
CADD | Consequence (STOPGAINED)	0.0061776
CADD | Variant frequency (Sngl1000bp)	0.00615712
Blood | Differential interactions	0.00615009
Ovary | eQTLs (GTEx)	0.00614606
Liver | Preferential expression	0.00606225
Brain Cerebellar | Differential interactions	0.00602052
CADD | Splicing (MMSp exon)	0.00593966
Testis | Expression time (youngMidAge)	0.00589924
Testis | Expression time (olderMidAge)	0.00572425
Skin 2 | Preferential expression	0.00571365
Transformed Cells 2 | Differential interactions	0.00567463
Brain Basal Ganglia 1 | Preferential expression	0.0055719
CADD | Variant frequency (Rare10000bp)	0.00554897
Brain2 | Biological processes	0.00535314
Artery 1 | Preferential expression	0.00534745
Esophagus 2 | Differential interactions	0.00532532
Liver | Expression variability (donors)	0.00523443
Adipose Visceral | Biological processes	0.00522389
Liver | Differential interactions	0.00512057
Testis | Differential interactions	0.00511608
Breast | Differential interactions	0.00505527
Skin 1 | Expression (GTEx)	0.00499072
Artery 1 | Differential interactions	0.0048907
Breast-MammaryTissue | Expression variability (donors)	0.00484757
Colon 2 | Preferential expression	0.00482387
Liver | Expression time (olderMidAge)	0.00481913
Brain Basal Ganglia 2 | Differential interactions	0.00477245
Heart 2 | Differential interactions	0.00473433
Artery-Aorta | Expression variability (donors)	0.00472118
Small Intestine - Terminal Ileum | Preferential expression	0.00470167
Brain Cerebellar | Preferential expression	0.00466083
Brain Anterior | Expression (GTEx)	0.00463483
Brain Basal Ganglia 3 | Differential interactions	0.00458478
Heart | Expression time (Embryonic, week 12)	0.00458388
Brain-Cerebellum | Expression variability (donors)	0.00450699
CADD | Conservation (mamPhCons)	0.0044793
Brain1 | Biological processes	0.00441577
Heart | Expression time (Embryonic, week 18)	0.00441336
Brain Hypothalamus | Overexpressed interactors	0.00437393
Heart | Expression time (Embryonic, week 11)	0.00434772
Brain Cortex | Expression (GTEx)	0.00427089
Brain Amygdala | Overexpressed interactors	0.00414049
Testis | Expression time (youngAdult)	0.00413111
Breast Mammary Tissue | eQTLs (GTEx)	0.00411681
Nerve Tibial | eQTLs (GTEx)	0.00410348
Pancreas | Preferential expression	0.00409939
Artery-Tibial | Expression variability (donors)	0.00408903
CADD | Conservation (priPhyloP)	0.00408742
Brain | Expression time (Embryonic, week 13)	0.00400566
Cerebellum | Expression time (senior)	0.00398827
Heart Atrial Appendage | eQTLs (GTEx)	0.0039408
CADD | Variant location (relProtPos)	0.00390457
Brain Cerebellum | eQTLs (GTEx)	0.00385534
Spinal Cord | Expression (GTEx)	0.00382714
Pituitary | Preferential expression	0.00373319
Artery 2 | Differential interactions	0.00372687
Brain Substantia Nigra | Expression (GTEx)	0.00370644
Heart Left Ventricle | eQTLs (GTEx)	0.00369604
Brain Hippocampus | Differential interactions	0.00369553
Vagina | Differential interactions	0.00366489
Heart | Expression time (olderMidAge)	0.00365662
Colon Sigmoid | eQTLs (GTEx)	0.00361141
Brain Hippocampus | eQTLs (GTEx)	0.0035937
Adipose-Subcutaneous | Expression variability (donors)	0.00353946
Adipose Visceral | Differential interactions	0.00353475
Heart 1 | Differential interactions	0.00352674
Brain-Cortex | Expression variability (donors)	0.00352573
Liver | Expression time (teenager)	0.00351515
Breast | Preferential expression	0.00351424
Brain Cortex | eQTLs (GTEx)	0.00351091
Ovary | Overexpressed interactors	0.00348907
CADD | Variant location (cDNApos)	0.0033904
Brain Frontal Cortex | Expression (GTEx)	0.00338056
relCADD | Variant location (CDSpos)	0.00337529
Brain Cerebellum | Expression (GTEx)	0.00333198
Brain Hypothalamus | Expression (GTEx)	0.00332539
Brain | Expression time (infant)	0.00331262
Kidney 1 | Preferential expression	0.00331071
Kidney 2 | Preferential expression	0.00327209
Brain | Expression time (Embryonic, week 7)	0.003261
Cervix 2 | Preferential expression	0.00320654
Skin 2 | Differential interactions	0.00316915
Thyroid | Expression variability (donors)	0.00313317
Nerve | Preferential expression	0.0031105
Brain Substantia Nigra | Overexpressed interactors	0.00308692
Cells EBV-transformed lymphocytes | eQTLs (GTEx)	0.00305711
Testis | Expression time (Senior)	0.00305137
Vagina | Preferential expression	0.00304058
Brain | Expression time (Embryonic, week 16)	0.00303809
Brain | Expression time (youngAdult)	0.00299458
Heart | Expression time (Embryonic, week 7)	0.00299357
Testis | eQTLs (GTEx)	0.00299227
Cerebellum | Expression variability (time)	0.00298651
Testis | Expression time (infant)	0.00295097
Adipose Subcutaneous | Preferential expression	0.00292973
Cerebellum | Expression time (teenager)	0.00291922
Nerve | Biological processes	0.0028915
Adipose Visceral Omentum | eQTLs (GTEx)	0.00285035
Testis | Expression time (Embryonic, week 18)	0.00283466
Skeletal Muscle | Biological processes	0.00282594
Uterus | Preferential expression	0.00280217
Lung | Differential interactions	0.00277764
Heart-AtrialAppendage | Expression variability (donors)	0.00276093
CADD | TF Binding motif (motifEScoreChng)	0.00275868
CADD | Variant location (relcDNApos)	0.00273886
Testis | Overexpressed interactors	0.00272838
Ovary | Biological processes	0.00272015
Brain Nucleus accumbens basal ganglia | eQTLs (GTEx)	0.00271982
Brain Basal Ganglia 2 | Expression (GTEx)	0.00270432
CADD | Variant location (protPos)	0.00269765
Lung | Expression variability (donors)	0.00268477
Lung | Expression (GTEx)	0.00267095
Heart 2 | Biological processes	0.00261266
Colon 1 | Differential interactions	0.00260469
Adipose Subcutaneous | Differential interactions	0.00259272
Colon Transverse | eQTLs (GTEx)	0.00258934
Thyroid | Preferential expression	0.00255479
Cerebellum | Expression time (Embryonic, week 7)	0.00254985
Esophagus Muscularis | eQTLs (GTEx)	0.00252709
CADD | Splicing (MMSp acceptorIntron)	0.00246173
Cells - Cultured fibroblasts | Expression (GTEx)	0.00240011
Salivary Gland | Differential interactions	0.00238684
Prostate | Biological processes	0.00236643
Pancreas | Overexpressed interactors	0.00220073
Testis | Expression time (oldTeenager)	0.00219848
Pituitary | Expression (GTEx)	0.00218809
Spinal Cord | Differential interactions	0.00217755
Blood | Expression (GTEx)	0.00217669
Brain Substantia nigra | eQTLs (GTEx)	0.00217284
CADD | Variant frequency (Dist2Mutation)	0.00216916
Small Intestine Terminal Ileum | eQTLs (GTEx)	0.00214587
Cerebellum | Expression time (youngAdult)	0.00214399
Skin-SunExposed(Lowerleg) | Expression variability (donors)	0.00213704
Cerebellum | Expression time (infant)	0.00212867
Brain | Expression time (Embryonic, week 20)	0.00211648
Brain Cortex | Overexpressed interactors	0.00206456
CADD | Pathogenic score (dbscSNV-ada score)	0.00204221
Ovary | Expression time (Embryonic, week 9)	0.00203509
CADD | Variant frequency (Freq100bp)	0.00201532
Pituitary | Differential interactions	0.00196475
Kidney | Expression time (toddler)	0.00195818
Artery 3 | Biological processes	0.0018976
Salivary Gland | Overexpressed interactors	0.00187522
Skin-NotSunExposed(Suprapubic) | Expression variability (donors)	0.00182978
Liver | Expression time (senior)	0.00180407
Artery 1 | Overexpressed interactors	0.00180048
Lung | Overexpressed interactors	0.00178783
Brain | Expression time (Embryonic, week 10)	0.00178541
Spleen | Expression (GTEx)	0.00177726
Brain Cerebellar Hemisphere | eQTLs (GTEx)	0.00177598
Heart | Expression time (teenager)	0.00176064
Cerebellum | Expression time (youngMidAge)	0.00175746
Muscle-Skeletal | Expression variability (donors)	0.0017548
Skin 2 | Biological processes	0.00173692
Liver | eQTLs (GTEx)	0.00172079
Brain Basal Ganglia 1 | Differential interactions	0.00171603
Heart | Expression time (Embryonic, week 13)	0.00171035
Brain Frontal Cortex | Overexpressed interactors	0.0016933
Skin 1 | Biological processes	0.0016791
Skin 2 | eQTLs (GTEx)	0.00167208
Cerebellum | Expression time (Embryonic, week 16)	0.00166038
CADD | Conservation (verPhCons)	0.00166009
Liver | Overexpressed interactors	0.00163298
Brain Basal Ganglia 1 | Expression (GTEx)	0.00162865
Esophagus 3 | Biological processes	0.00162501
Kidney | Expression time (Embryonic, week 10)	0.00162177
Liver | Expression time (Embryonic, week 20)	0.00158185
Testis | Expression variability (donors)	0.00157702
Ovary | Expression time (Embryonic, week 18)	0.00156934
Liver | Biological processes	0.00153628
Heart | Expression time (Embryonic, week 6)	0.00153017
Testis | Expression time (Embryonic, week 11)	0.0015219
Ovary | Expression (GTEx)	0.00151524
Skin 2 | Paralog compensation	0.0015119
Kidney | Expression time (Embryonic, week 9)	0.00150723
Heart | Expression time (newborn)	0.00150433
Kidney | Expression time (Embryonic, week 4)	0.00149535
Artery Coronary | eQTLs (GTEx)	0.00149455
Cervix 1 | Overexpressed interactors	0.00149197
Heart-LeftVentricle | Expression variability (donors)	0.00146504
Heart 1 | Biological processes	0.00146144
Nerve | Differential interactions	0.00144508
Ovary | Differential interactions	0.00143231
Artery 3 | Differential interactions	0.00142436
Spleen | Overexpressed interactors	0.00140596
Whole Brain | Differential interactions	0.00138101
Heart | Expression time (Embryonic, week 9)	0.00137274
Cerebellum | Expression time (school)	0.00136827
Brain | Expression time (Embryonic, week 11)	0.00135426
Spinal Cord | Paralog compensation	0.00134513
Thyroid | Biological processes	0.00132471
Brain Cortex | Differential interactions	0.00131078
Ovary | Expression time (Embryonic, week 7)	0.00129452
Liver | Expression time (school)	0.00128312
CADD | Consequence (NONSYNONYMOUS)	0.00128005
Uterus | Expression (GTEx)	0.00127766
Esophagus-Muscularis | Expression variability (donors)	0.00127582
Cerebellum | Expression time (Embryonic, week 5)	0.00127405
Cerebellum | Expression time (newborn)	0.00125271
Artery 2 | Biological processes	0.00125118
Prostate | Differential interactions	0.00124961
Brain | Expression time (Embryonic, week 9)	0.00124726
Thyroid | Expression (GTEx)	0.00124446
Kidney 1 | Expression (GTEx)	0.00123893
Heart | Expression time (infant)	0.00123292
Heart | Expression time (Embryonic, week 10)	0.00123274
Cerebellum | Expression time (Embryonic, week 13)	0.00122429
Nerve | Expression (GTEx)	0.00121821
Adrenal Gland | Overexpressed interactors	0.00120789
Kidney | Expression time (Embryonic, week 7)	0.00119514
Artery Aorta | eQTLs (GTEx)	0.00119459
Liver | Expression time (Embryonic, week 16)	0.00118864
Nerve | Overexpressed interactors	0.00117926
Testis | Paralog compensation	0.00117697
Cerebellum | Expression time (toddler)	0.0011763
Lung | eQTLs (GTEx)	0.00117542
Liver | Expression time (Embryonic, week 19)	0.00117262
Cells - Cultured fibroblasts | Overexpressed interactors	0.00115812
Nerve-Tibial | Expression variability (donors)	0.00115652
CADD | Splicing (Dst2Splice)	0.00114768
Liver | Expression time (Embryonic, week 10)	0.0011461
Skeletal Muscle | Expression (GTEx)	0.00114211
Brain Cerebellum | Paralog compensation	0.00113138
Spinal Cord | Overexpressed interactors	0.00112502
Brain Anterior | Overexpressed interactors	0.00111447
Liver | Expression time (Embryonic, week 5)	0.00111328
Heart | Expression time (Embryonic, week 16)	0.00110764
Transformed Cells 2 | Overexpressed interactors	0.00110463
Breast | Biological processes	0.00110021
Adrenal Gland | Expression (GTEx)	0.00109942
Brain Hippocampus | Expression (GTEx)	0.0010865
Bladder | Overexpressed interactors	0.00106794
Small Intestine - Terminal Ileum | Paralog compensation	0.00105978
Heart | Expression time (Embryonic, week 8)	0.00105224
Brain Amygdala | Differential interactions	0.0010343
Brain Substantia Nigra | Differential interactions	0.00103245
Liver | Expression time (toddler)	0.00103085
Brain Basal Ganglia 3 | Expression (GTEx)	0.00101252
Cerebellum | Expression time (Embryonic, week 12)	0.000986395
Liver | Expression time (newborn)	0.000985583
Brain Substantia Nigra | Paralog compensation	0.000980529
Cervix 2 | Overexpressed interactors	0.000971316
Brain Hypothalamus | Differential interactions	0.000967452
Testis | Expression time (Embryonic, week 16)	0.00096397
Brain | Expression time (Embryonic, week 5)	0.000963856
Adipose Visceral | Overexpressed interactors	0.000958302
Brain | Expression time (youngMidAge)	0.000955723
Cervix 2 | Expression (GTEx)	0.000953914
Brain | Expression time (Embryonic, week 4)	0.000950847
Esophagus 1 | Biological processes	0.000941836
Small Intestine - Terminal Ileum | Expression (GTEx)	0.000936361
Skin 2 | Expression (GTEx)	0.000926058
Brain Anterior | Differential interactions	0.000923739
Adipose Subcutaneous | Overexpressed interactors	0.000920863
Heart 2 | Expression (GTEx)	0.000920823
Artery 1 | Expression (GTEx)	0.000920259
Prostate | Expression (GTEx)	0.000906657
Brain Frontal Cortex | Differential interactions	0.000905008
Kidney | Expression time (Embryonic, week 20)	0.000892273
Liver | Expression time (youngAdult)	0.000890117
Liver | Expression time (Embryonic, week 11)	0.000884353
Kidney | Expression time (Embryonic, week 12)	0.000866509
Colon 1 | Expression (GTEx)	0.000857828
Heart | Expression time (Embryonic, week 5)	0.000854882
Artery 3 | Expression (GTEx)	0.00083196
Liver | Expression time (Embryonic, week 13)	0.00079997
Heart | Expression time (youngAdult)	0.0007991
Liver | Expression time (Embryonic, week 6)	0.00079669
Testis | Expression time (Embryonic, week 8)	0.000790083
Esophagus 2 | Overexpressed interactors	0.000788766
CADD | Variant frequency (Freq1000bp)	0.000778468
Colon 2 | Expression (GTEx)	0.000777243
Brain Basal Ganglia 1 | Overexpressed interactors	0.000775631
Cervix 1 | Preferential expression	0.000771791
Testis | Expression time (Embryonic, week 10)	0.000765473
CADD | micro-RNA (mirSVR-Score)	0.000763837
Cerebellum | Expression time (Embryonic, week 8)	0.000759783
Brain Cerebellar | Overexpressed interactors	0.000754156
Lung | Biological processes	0.000753915
Brain Amygdala | Paralog compensation	0.000722967
Liver | Expression time (infant)	0.000718523
Esophagus 2 | Expression (GTEx)	0.000716283
Testis | Biological processes	0.000712632
Heart | Expression time (Embryonic, week 4)	0.00070784
Kidney | Expression time (Embryonic, week 11)	0.000691463
Salivary Gland | Expression (GTEx)	0.000684718
Transformed Cells 1 | Paralog compensation	0.000684223
Skin 1 | Paralog compensation	0.000681273
Brain | Expression time (Embryonic, week 8)	0.000676084
Liver | Expression (GTEx)	0.000667974
Testis | Expression time (Embryonic, week 9)	0.000660812
Bladder | Expression (GTEx)	0.000655643
Kidney | Expression time (Embryonic, week 16)	0.000650245
Kidney 2 | Overexpressed interactors	0.000648322
Esophagus 2 | Biological processes	0.000642356
Kidney | Expression time (newborn)	0.000640076
Uterus | Overexpressed interactors	0.00063207
CADD | Variant frequency (Rare1000bp)	0.000630329
Liver | Expression time (Embryonic, week 9)	0.0006233
Kidney | Expression time (Embryonic, week 18)	0.000622954
Adipose Visceral | Expression (GTEx)	0.00061898
Liver | Expression time (Embryonic, week 4)	0.000615762
Heart | Expression time (Embryonic, week 19)	0.000607993
Brain Cerebellum | Overexpressed interactors	0.00060334
Pituitary | Overexpressed interactors	0.000595899
Cerebellum | Expression time (Embryonic, week 9)	0.000593514
Esophagus 2 | Paralog compensation	0.000584879
Pancreas | Expression (GTEx)	0.000574977
Cerebellum | Expression time (Embryonic, week 11)	0.000570256
Brain Hypothalamus | Paralog compensation	0.000562115
Kidney | Expression time (school)	0.000552182
CADD | TF Binding motif (motifECount)	0.000545933
Liver | Expression time (Embryonic, week 7)	0.000542872
Fallopian Tube | Expression (GTEx)	0.000538116
Skin 1 | Overexpressed interactors	0.000537788
Testis | Expression time (Embryonic, week 7)	0.000535383
Breast | Expression (GTEx)	0.000533144
Testis | Expression time (Embryonic, week 5)	0.000532556
Kidney | Expression time (Embryonic, week 13)	0.000531033
Liver | Paralog compensation	0.000518753
Adipose Subcutaneous | Expression (GTEx)	0.000510025
Liver | Expression time (Embryonic, week 12)	0.00050472
Testis | Expression time (Embryonic, week 13)	0.000500931
Stomach | Overexpressed interactors	0.000477186
Heart 1 | Overexpressed interactors	0.000473605
CADD | Domain (ndomain)	0.000472584
Heart | Expression time (toddler)	0.000458826
Kidney 1 | Overexpressed interactors	0.000455753
Ovary | Expression time (Embryonic, week 8)	0.000452062
Testis | Expression time (Embryonic, week 19)	0.000446303
Ovary | Expression time (Embryonic, week 11)	0.00044428
Brain Frontal Cortex | Paralog compensation	0.000444013
Cerebellum | Expression time (Embryonic, week 4)	0.000435946
Ovary | Expression time (Embryonic, week 4)	0.000418764
Heart 1 | Expression (GTEx)	0.000416362
Ovary | Expression time (Embryonic, week 10)	0.000414401
Esophagus 1 | Expression (GTEx)	0.000409298
Brain Basal Ganglia 3 | Overexpressed interactors	0.000406352
Heart 2 | Paralog compensation	0.000404534
Colon 2 | Overexpressed interactors	0.000403043
Liver | Expression time (Embryonic, week 8)	0.000389532
Ovary | Expression time (Embryonic, week 16)	0.000384927
Testis | Expression time (Embryonic, week 4)	0.000384028
Artery 2 | Expression (GTEx)	0.000381741
Pituitary | Paralog compensation	0.000375478
Liver | Expression time (Embryonic, week 18)	0.000374315
Artery 3 | Overexpressed interactors	0.000371696
Ovary | Expression time (Embryonic, week 5)	0.00036952
Kidney | Expression time (Embryonic, week 5)	0.000369126
Small Intestine - Terminal Ileum | Overexpressed interactors	0.000367111
Kidney 2 | Expression (GTEx)	0.000367059
Testis | Expression time (toddler)	0.000348963
Prostate | Paralog compensation	0.000344568
Ovary | Expression time (Embryonic, week 12)	0.000333902
Brain Hippocampus | Paralog compensation	0.000333336
Bladder | Paralog compensation	0.000330619
Fallopian Tube | Overexpressed interactors	0.000322536
Testis | Expression time (Embryonic, week 6)	0.000317114
Esophagus 3 | Expression (GTEx)	0.000315301
Blood | Overexpressed interactors	0.00031299
Brain Basal Ganglia 2 | Paralog compensation	0.000312114
Kidney | Expression time (Embryonic, week 8)	0.000307631
Transformed Cells 2 | Paralog compensation	0.000302755
Artery 2 | Overexpressed interactors	0.000297384
Ovary | Expression time (Embryonic, week 13)	0.000291264
Colon 1 | Overexpressed interactors	0.00029052
Kidney | Expression time (infant)	0.000287069
Spleen | Paralog compensation	0.000286529
Stomach | Paralog compensation	0.000282529
Lung | Paralog compensation	0.000275825
Testis | Expression time (Embryonic, week 12)	0.000274211
CADD | AnnoType (Transcript)	0.000271292
Fallopian Tube | Paralog compensation	0.000270287
Stomach | Expression (GTEx)	0.000259175
Prostate | Overexpressed interactors	0.000253689
Breast | Paralog compensation	0.00024813
Vagina | Expression (GTEx)	0.000240479
Uterus | Paralog compensation	0.000230295
CADD | micro-RNA (mirSVR-E)	0.000221806
Brain Anterior | Paralog compensation	0.000215671
Brain Basal Ganglia 3 | Paralog compensation	0.000211365
Adipose Visceral | Paralog compensation	0.000210355
Brain Cortex | Paralog compensation	0.000200939
Skin 2 | Overexpressed interactors	0.000196483
Ovary | Expression time (Embryonic, week 6)	0.00019535
Skeletal Muscle | Paralog compensation	0.00019408
CADD | Consequence (INTRONIC)	0.000187875
Vagina | Overexpressed interactors	0.000181721
Cervix 1 | Expression (GTEx)	0.000179888
Pancreas | Paralog compensation	0.000179682
Blood | Paralog compensation	0.000176245
Esophagus 1 | Overexpressed interactors	0.000175297
Kidney | Expression time (Embryonic, week 6)	0.000171887
Cervix 1 | Paralog compensation	0.000162997
Salivary Gland | Paralog compensation	0.00016127
Artery 3 | Paralog compensation	0.00015522
Brain Basal Ganglia 1 | Paralog compensation	0.000141513
Breast | Overexpressed interactors	0.000133809
Thyroid | Overexpressed interactors	0.000131041
Esophagus 3 | Overexpressed interactors	0.000127112
Artery 1 | Paralog compensation	0.000126985
Adipose Subcutaneous | Paralog compensation	0.000125015
CADD | Domain (hmmpanther)	0.00012021
Heart 2 | Overexpressed interactors	0.000119724
Colon 1 | Paralog compensation	0.000119355
Ovary | Paralog compensation	0.000114787
CADD | Consequence (SPLICESITE)	0.000110351
Colon 2 | Paralog compensation	0.000103984
Nerve | Paralog compensation	0.000102561
CADD | Consequence (SYNONYMOUS)	9.97651e-05
Vagina | Paralog compensation	8.07305e-05
Cervix 2 | Paralog compensation	7.72788e-05
CADD | Domain (ncoils)	7.02158e-05
CADD | Dst2SplType (DONOR)	6.86116e-05
Heart 1 | Paralog compensation	6.79197e-05
Artery 2 | Paralog compensation	6.37757e-05
CADD | Consequence (5PRIMEUTR)	4.29276e-05
Esophagus 1 | Paralog compensation	3.45911e-05
Esophagus 3 | Paralog compensation	3.38867e-05
Thyroid | Paralog compensation	3.06165e-05
CADD | Consequence (CANONICALSPLICE)	1.12223e-05
Adrenal Gland | Paralog compensation	4.43078e-08
CADD | Dst2SplType (ACCEPTOR)	0
CADD | Domain (sigp)	0
CADD | Domain (other)	0
CADD | Domain (lcompl)	0
CADD | Consequence (UPSTREAM)	0
CADD | Consequence (STOPLOST)	0
CADD | TF Binding motif (tOverlapMotifs)	0
CADD | Conservation (GerpRS)pval	0
CADD | Type (DEL)	0
CADD | Consequence (INFRAME)	0
CADD | TF Binding motif (motifEHIPos)	0
CADD | Consequence (DOWNSTREAM)	0
CADD | Consequence (3PRIMEUTR)	0
CADD | micro-RNA (mirSVR-Aln)	0
CADD | AnnoType (NonCodingTranscript)	0
CADD | AnnoType (Intergenic)	0
CADD | AnnoType (CodingTranscript)	0
CADD | Splicing (MMSp donorIntron)	0
CADD | TF Binding motif (motifDist)	0
CADD | Consequence (NONCODING CHANGE)	0

## Sheet: Brain-0
SHAP feature importance values of the brain-0 model
Feature	Importance
CADD | Pathogenic score (RawScore)	0.977935
CADD | Pathogenic score (PHRED)	0.281162
CADD | Pathogenic score (SIFTval)	0.0987438
Brain Amygdala | Preferential expression	0.0980935
Testis | Expression variability (time)	0.0910348
CADD | Conservation (verPhyloP)	0.0644622
CADD | Pathogenic score (PolyPhenVal)	0.0572274
Kidney | Expression variability (time)	0.0542782
Adipose Visceral | Preferential expression	0.0520078
Colon 1 | Preferential expression	0.0475671
Brain Anterior | Preferential expression	0.0430775
CADD | Type (INS)	0.0428318
Lung | Differential interactions	0.0381774
Artery Aorta | eQTLs (GTEx)	0.0381113
CADD | Splicing (SpliceAI-don-gain)	0.0376269
Adrenal Gland | Preferential expression	0.0352115
Brain | Expression time (Embryonic, week 12)	0.033323
Testis | Differential interactions	0.0331552
Brain0 | Biological processes	0.0329723
Lung | Preferential expression	0.0320787
CADD | Variant frequency (Rare100bp)	0.0310879
Brain Putamen basal ganglia | eQTLs (GTEx)	0.0309703
Brain Basal Ganglia 1 | Preferential expression	0.0283868
Testis | Expression time (youngMidAge)	0.0280959
Blood | Preferential expression	0.0271401
CADD | Variant location (minDistTSS)	0.0266746
Fallopian Tube | Preferential expression	0.0266724
CADD | Splicing (SpliceAI-acc-loss)	0.0258491
CADD | Conservation (mamPhyloP)	0.0257875
Ovary | Expression time (Embryonic, week 9)	0.0256401
CADD | Conservation (GerpS)	0.0254064
Brain Hippocampus | Preferential expression	0.0246568
Esophagus Gastroesophageal Junction | eQTLs (GTEx)	0.0242839
Testis | Preferential expression	0.0237331
Brain Anterior cingulate cortex BA24 | eQTLs (GTEx)	0.0224253
CADD | Consequence (FRAMESHIFT)	0.0220341
Blood | Expression (GTEx)	0.0219516
Esophagus 1 | Preferential expression	0.021693
Colon Transverse | eQTLs (GTEx)	0.0214969
Brain Amygdala | eQTLs (GTEx)	0.0202493
Brain Frontal Cortex BA9 | eQTLs (GTEx)	0.0201429
Salivary Gland | eQTLs (GTEx)	0.0201292
Ovary | Preferential expression	0.0200833
Stomach | eQTLs (GTEx)	0.0200148
Skin 2 | eQTLs (GTEx)	0.018979
Brain Frontal Cortex | Preferential expression	0.0181617
Brain Basal Ganglia 3 | Preferential expression	0.0179868
Spleen | Preferential expression	0.0169159
Spinal Cord | Preferential expression	0.0162089
CADD | GC content (GC)	0.0161046
CADD | Conservation (priPhCons)	0.0158971
Ovary | eQTLs (GTEx)	0.0157168
Nerve Tibial | eQTLs (GTEx)	0.0155745
Brain Cerebellum | Preferential expression	0.0154015
Brain | Expression time (toddler)	0.01536
Brain Hypothalamus | Preferential expression	0.0153219
Brain Frontal Cortex | Expression (GTEx)	0.015185
Heart | Expression variability (time)	0.0151086
Artery 2 | Preferential expression	0.0150988
Brain Cortex | eQTLs (GTEx)	0.014889
CADD | Splicing (SpliceAI-acc-gain)	0.0148275
Skeletal Muscle | Differential interactions	0.014773
Transformed Cells 2 | Expression (GTEx)	0.0146871
Brain Cortex | Expression (GTEx)	0.0145776
Nerve | Differential interactions	0.0143708
Vagina | Differential interactions	0.0141477
Adipose Subcutaneous | eQTLs (GTEx)	0.0139917
Thyroid | Differential interactions	0.0139186
Heart 1 | Preferential expression	0.0136825
Brain Substantia Nigra | Preferential expression	0.0129415
Liver | Preferential expression	0.0129348
Uterus | Differential interactions	0.0128095
Brain-Cerebellum | Expression variability (donors)	0.0128005
CADD | Variant frequency (Sngl10000bp)	0.0127618
Prostate | eQTLs (GTEx)	0.0127064
Brain Anterior | Expression (GTEx)	0.0126637
Artery Tibial | eQTLs (GTEx)	0.0125796
Salivary Gland | Preferential expression	0.0125781
Esophagus 3 | Preferential expression	0.0123446
Brain | Expression time (school)	0.0119486
Esophagus 2 | Preferential expression	0.011932
Brain2 | Biological processes	0.0117195
CADD | micro-RNA (mirSVR-Score)	0.011278
Brain Basal Ganglia 2 | Preferential expression	0.0111993
Brain Cortex | Preferential expression	0.0110553
CADD | Splicing (MMSp donor)	0.0108829
Brain Basal Ganglia 2 | Expression (GTEx)	0.0108282
CADD | Variant frequency (Rare1000bp)	0.0107034
Transformed Cells 2 | Overexpressed interactors	0.0105705
Skin-NotSunExposed(Suprapubic) | Expression variability (donors)	0.0102671
Skeletal Muscle | Overexpressed interactors	0.010122
Brain Spinal cord cervical c-1 | eQTLs (GTEx)	0.0100823
CADD | Type (SNV)	0.00993392
Skin 1 | Preferential expression	0.0097917
Spleen | Expression (GTEx)	0.00972893
CADD | Conservation (Grantham)	0.00971761
Brain | Expression time (youngMidAge)	0.00940505
Heart Atrial Appendage | eQTLs (GTEx)	0.0091795
Testis | Expression time (youngTeenager)	0.00906861
Prostate | Differential interactions	0.00906274
CADD | Pathogenic score (dbscSNV-ada score)	0.0089907
Spinal Cord | Expression (GTEx)	0.00873052
Cells - Cultured fibroblasts | Overexpressed interactors	0.00864494
Thyroid | eQTLs (GTEx)	0.00860416
CADD | TF Binding motif (minDistTSE)	0.00828218
CADD | Variant frequency (Rare10000bp)	0.0081889
CADD | Consequence (ConsScore)	0.00816446
Muscle-Skeletal | Expression variability (donors)	0.00799605
Salivary Gland | Differential interactions	0.00788016
Transformed Cells 2 | Preferential expression	0.00783391
CADD | GC content (CpG)	0.00783179
Heart 1 | Biological processes	0.0077404
Heart | Expression time (Embryonic, week 10)	0.00773014
Cells Transformed fibroblasts | eQTLs (GTEx)	0.00758056
Liver | eQTLs (GTEx)	0.00757542
Brain Hypothalamus | Differential interactions	0.00756793
Brain | Expression time (Embryonic, week 16)	0.00745225
Skin 2 | Preferential expression	0.00735413
Esophagus 1 | Differential interactions	0.00734171
Skin 1 | Paralog compensation	0.00728876
Pituitary | eQTLs (GTEx)	0.00717877
Skin 1 | eQTLs (GTEx)	0.00695437
Small Intestine - Terminal Ileum | Preferential expression	0.00687239
CADD | Variant frequency (Freq10000bp)	0.00680553
Adrenal Gland | eQTLs (GTEx)	0.00680483
Brain | Expression time (infant)	0.00677719
Cerebellum | Expression time (Embryonic, week 12)	0.00667182
Colon Sigmoid | eQTLs (GTEx)	0.00665977
Uterus | Preferential expression	0.00662559
Brain Cerebellar | Differential interactions	0.00657537
Pituitary | Differential interactions	0.00646318
CADD | Conservation (GerpRS)	0.00644116
Liver | Overexpressed interactors	0.00624259
Liver | Expression time (infant)	0.00607908
Uterus | eQTLs (GTEx)	0.00606103
Esophagus 2 | Differential interactions	0.00599146
Ovary | Expression (GTEx)	0.00594626
Brain | Expression time (Embryonic, week 5)	0.00589546
Prostate | Preferential expression	0.00576674
Pituitary | Biological processes	0.00572896
Testis | Expression time (youngAdult)	0.00561873
Skeletal Muscle | Preferential expression	0.00558381
Brain Substantia Nigra | Differential interactions	0.00557561
Brain | Expression time (senior)	0.0055507
Vagina | Preferential expression	0.00554631
Cerebellum | Expression variability (time)	0.00549377
CADD | Conservation (GerpN)	0.00528203
Breast | Biological processes	0.00517665
Liver | Differential interactions	0.00511387
Brain Hippocampus | Expression (GTEx)	0.00511295
Nerve | Preferential expression	0.00510939
Pancreas | Preferential expression	0.00509683
Artery-Tibial | Expression variability (donors)	0.00504052
CADD | Length	0.00501471
Brain | Expression time (Embryonic, week 19)	0.00501078
Thyroid | Expression variability (donors)	0.004898
CADD | Splicing (MMSp acceptor)	0.00487794
Skin 2 | Differential interactions	0.00486493
Thyroid | Preferential expression	0.00482033
Ovary | Biological processes	0.00478934
Heart | Expression time (Embryonic, week 6)	0.00478373
Blood | Differential interactions	0.00478229
Cerebellum | Expression time (youngMidAge)	0.00477555
Testis | eQTLs (GTEx)	0.00472491
Pituitary | Preferential expression	0.00467572
Liver | Expression variability (time)	0.0046589
Cells - Cultured fibroblasts | Preferential expression	0.00465238
Testis | Expression time (oldTeenager)	0.00462975
Vagina | eQTLs (GTEx)	0.00462155
Brain Hippocampus | eQTLs (GTEx)	0.00460211
Brain Hypothalamus | eQTLs (GTEx)	0.00449398
CADD | Splicing (MMSp acceptorIntron)	0.00438836
Brain Cerebellum | Expression (GTEx)	0.00429843
Liver | Expression variability (donors)	0.00413139
Spinal Cord | Differential interactions	0.00408392
Adipose Visceral Omentum | eQTLs (GTEx)	0.00402949
CADD | Variant frequency (Dist2Mutation)	0.00398702
Small Intestine Terminal Ileum | eQTLs (GTEx)	0.00398366
Kidney 1 | Paralog compensation	0.00396268
Artery 3 | Preferential expression	0.00390961
Brain | Expression time (Embryonic, week 10)	0.00390592
Brain Frontal Cortex | Overexpressed interactors	0.00385605
CADD | Variant frequency (Sngl1000bp)	0.0037831
Cervix 1 | Preferential expression	0.00376694
Pituitary | Expression (GTEx)	0.00374843
Uterus | Biological processes	0.00373333
Brain Amygdala | Expression (GTEx)	0.00371658
Brain Anterior | Differential interactions	0.00370551
Colon 2 | Preferential expression	0.00366403
CADD | Conservation (priPhyloP)	0.00361454
Esophagus Muscularis | eQTLs (GTEx)	0.00356545
Brain | Expression time (newborn)	0.00355498
Liver | Expression time (teenager)	0.00341328
Brain Cerebellum | Overexpressed interactors	0.0034075
Brain Cerebellar | Expression (GTEx)	0.00329828
Kidney | Expression time (Embryonic, week 19)	0.00328681
CADD | Splicing (SpliceAI-don-loss)	0.00327399
Lung | Expression variability (donors)	0.00325966
Pancreas | Paralog compensation	0.00320453
Heart 2 | Preferential expression	0.00319426
Cervix 2 | Preferential expression	0.00317788
Brain Caudate basal ganglia | eQTLs (GTEx)	0.00316707
Brain | Expression time (teenager)	0.00316529
Brain | Expression time (Embryonic, week 7)	0.00311325
CADD | Variant location (relcDNApos)	0.00307476
Liver | Expression time (Embryonic, week 19)	0.00305245
Testis | Expression time (Senior)	0.00293158
Brain Cortex | Overexpressed interactors	0.002923
Stomach | Preferential expression	0.00291332
Kidney | Expression time (Embryonic, week 18)	0.00290205
Colon 1 | Differential interactions	0.00287722
Skin 1 | Differential interactions	0.00285961
Brain Basal Ganglia 3 | Paralog compensation	0.00280666
Adipose Subcutaneous | Preferential expression	0.00280478
Cells EBV-transformed lymphocytes | eQTLs (GTEx)	0.00279596
Breast Mammary Tissue | eQTLs (GTEx)	0.0027892
Pancreas | Expression (GTEx)	0.0027707
Ovary | Expression variability (time)	0.0027649
relCADD | Variant location (CDSpos)	0.00269362
Esophagus-Mucosa | Expression variability (donors)	0.00268863
Liver | Expression time (toddler)	0.00267869
Brain | Expression time (Embryonic, week 11)	0.00267016
Artery 1 | Differential interactions	0.00266584
Skin-SunExposed(Lowerleg) | Expression variability (donors)	0.00266307
Heart 1 | Differential interactions	0.00263879
Liver | Expression time (senior)	0.0026288
Brain Hypothalamus | Overexpressed interactors	0.00261716
Brain | Expression variability (time)	0.00261662
CADD | Variant location (relProtPos)	0.00260531
Adrenal Gland | Expression (GTEx)	0.00259949
Testis | Expression time (olderMidAge)	0.00258668
Ovary | Expression time (Embryonic, week 18)	0.00257243
Pancreas | Overexpressed interactors	0.00256189
Cerebellum | Expression time (Embryonic, week 13)	0.00254061
Blood | Overexpressed interactors	0.00250703
WholeBlood | Expression variability (donors)	0.00250186
Brain Substantia nigra | eQTLs (GTEx)	0.00249944
Brain Basal Ganglia 2 | Differential interactions	0.00249885
Brain Cerebellum | Differential interactions	0.00248942
Brain Cerebellar | Paralog compensation	0.00248199
Heart 2 | Differential interactions	0.00246738
Brain Hippocampus | Differential interactions	0.00246638
Adipose Subcutaneous | Differential interactions	0.00246132
Skeletal Muscle | Biological processes	0.00244906
Heart Left Ventricle | eQTLs (GTEx)	0.00241684
Breast | Preferential expression	0.00240325
Brain Cerebellar Hemisphere | eQTLs (GTEx)	0.00239711
Breast | Differential interactions	0.00236715
Testis | Expression variability (donors)	0.00235404
Liver | Expression time (newborn)	0.00233345
Brain | Expression time (Embryonic, week 18)	0.00232169
Lung | eQTLs (GTEx)	0.00231404
Kidney | Expression time (Embryonic, week 5)	0.00231368
Testis | Expression time (toddler)	0.00230004
Liver | Expression time (school)	0.00225404
Brain Cerebellar | Preferential expression	0.00224926
Blood | eQTLs (GTEx)	0.00224265
Liver | Expression time (Embryonic, week 6)	0.00222749
Liver | Expression time (Embryonic, week 5)	0.00222607
Testis | Expression (GTEx)	0.00221756
Testis | Expression time (Embryonic, week 16)	0.00220545
Liver | Expression time (youngAdult)	0.00220365
Liver | Expression time (Embryonic, week 9)	0.00215227
Heart-AtrialAppendage | Expression variability (donors)	0.00214693
Ovary | Expression time (Embryonic, week 7)	0.00214319
Artery Coronary | eQTLs (GTEx)	0.00214119
Heart | Expression time (Embryonic, week 11)	0.00213059
Esophagus 2 | Biological processes	0.00209505
Adipose Visceral | Differential interactions	0.00208343
CADD | Variant location (protPos)	0.00205411
Adrenal Gland | Overexpressed interactors	0.00204836
Heart | Expression time (Embryonic, week 8)	0.00204357
Ovary | Differential interactions	0.00201372
Spinal Cord | Overexpressed interactors	0.00200806
Cells - Cultured fibroblasts | Expression (GTEx)	0.002008
Ovary | Expression time (Embryonic, week 4)	0.00200676
Cerebellum | Expression time (toddler)	0.00198623
Brain | Expression time (youngAdult)	0.00198467
Pancreas | eQTLs (GTEx)	0.00197092
Brain Cortex | Differential interactions	0.00196769
Transformed Cells 1 | Differential interactions	0.00188927
Liver | Expression time (Embryonic, week 13)	0.00187495
Brain Basal Ganglia 1 | Expression (GTEx)	0.00184336
Testis | Expression time (Embryonic, week 8)	0.00184066
Adipose-Subcutaneous | Expression variability (donors)	0.0018398
Brain | Expression time (olderMidAge)	0.00182217
Kidney | Expression time (infant)	0.00180459
Testis | Expression time (Embryonic, week 10)	0.0017911
CADD | Consequence (STOPGAINED)	0.00178351
Testis | Expression time (Embryonic, week 13)	0.0017624
Artery 1 | Preferential expression	0.00175738
Brain Substantia Nigra | Overexpressed interactors	0.00175586
Liver | Paralog compensation	0.00174707
Brain | Expression time (Embryonic, week 8)	0.00173391
CADD | micro-RNA (mirSVR-E)	0.00173301
Testis | Expression time (Embryonic, week 12)	0.00172309
Skin 1 | Biological processes	0.00171883
Heart | Expression time (Embryonic, week 9)	0.00170057
Cerebellum | Expression time (teenager)	0.00169818
Cerebellum | Expression time (newborn)	0.00168901
Cerebellum | Expression time (Embryonic, week 7)	0.00168369
Brain Hypothalamus | Expression (GTEx)	0.00168037
Artery 3 | Biological processes	0.00167324
Esophagus Mucosa | eQTLs (GTEx)	0.00166727
CADD | Variant location (cDNApos)	0.00166607
Cerebellum | Expression time (senior)	0.00165091
Colon 1 | Biological processes	0.00164275
CADD | Conservation (mamPhCons)	0.00162287
Kidney 1 | Preferential expression	0.00159989
Ovary | Expression time (Embryonic, week 6)	0.00159901
Transformed Cells 2 | Differential interactions	0.00158782
Brain Substantia Nigra | Expression (GTEx)	0.00156681
Brain Frontal Cortex | Differential interactions	0.00155141
Heart-LeftVentricle | Expression variability (donors)	0.00154407
Artery-Aorta | Expression variability (donors)	0.00152328
CADD | Conservation (verPhCons)	0.00149415
Colon 1 | Overexpressed interactors	0.00149381
Testis | Expression time (infant)	0.00148296
Brain Cerebellum | eQTLs (GTEx)	0.00143123
Brain Hypothalamus | Paralog compensation	0.00141881
CADD | Splicing (MMSp exon)	0.00141827
Kidney 1 | Expression (GTEx)	0.00140645
Kidney | Expression time (Embryonic, week 4)	0.00140271
Kidney | Expression time (Embryonic, week 7)	0.00137825
Thyroid | Biological processes	0.00137742
Esophagus 2 | Overexpressed interactors	0.0013535
Muscle Skeletal | eQTLs (GTEx)	0.00134838
Testis | Expression time (Embryonic, week 18)	0.00134268
Spleen | eQTLs (GTEx)	0.0013178
Kidney 2 | Preferential expression	0.00130823
Heart | Expression time (Embryonic, week 12)	0.00129775
Brain Cerebellar | Overexpressed interactors	0.00129584
Salivary Gland | Expression (GTEx)	0.00129136
Brain Amygdala | Overexpressed interactors	0.00124705
Liver | Expression time (olderMidAge)	0.00124028
Cerebellum | Expression time (school)	0.00122659
Brain Basal Ganglia 1 | Differential interactions	0.0012108
Cerebellum | Expression time (Embryonic, week 11)	0.00120178
Esophagus 3 | Differential interactions	0.00119468
Transformed Cells 1 | Paralog compensation	0.00119093
Brain | Expression time (Embryonic, week 20)	0.00118914
Kidney 2 | Expression (GTEx)	0.00118791
Liver | Expression (GTEx)	0.00118024
Esophagus 2 | Paralog compensation	0.00117331
Kidney | Expression time (Embryonic, week 16)	0.00116172
Brain1 | Biological processes	0.00114818
Brain-Cortex | Expression variability (donors)	0.00114727
Brain Basal Ganglia 1 | Paralog compensation	0.00114034
CADD | Variant frequency (Sngl100bp)	0.00113837
Whole Brain | Differential interactions	0.00111173
Testis | Expression time (Embryonic, week 9)	0.0011025
Brain | Expression time (Embryonic, week 13)	0.00110068
Cerebellum | Expression time (Embryonic, week 8)	0.00107518
Cervix 2 | Overexpressed interactors	0.00107378
Heart | Expression time (olderMidAge)	0.00107208
Stomach | Differential interactions	0.00106874
Brain Hippocampus | Overexpressed interactors	0.00106771
Brain | Expression time (Embryonic, week 9)	0.00106173
Testis | Overexpressed interactors	0.00103241
Brain Basal Ganglia 3 | Differential interactions	0.00102965
Artery 2 | Differential interactions	0.00101154
Prostate | Biological processes	0.00101031
Brain Anterior | Overexpressed interactors	0.00100563
Heart | Expression time (Embryonic, week 4)	0.000992383
Testis | Expression time (Embryonic, week 11)	0.000986956
Cerebellum | Expression time (Embryonic, week 6)	0.000978976
Heart | Expression time (teenager)	0.000952381
Brain Basal Ganglia 2 | Paralog compensation	0.000932331
Testis | Expression time (Embryonic, week 19)	0.000919846
Cerebellum | Expression time (infant)	0.000904803
Liver | Expression time (Embryonic, week 8)	0.000902767
Testis | Biological processes	0.000894453
Pituitary | Paralog compensation	0.000894227
Esophagus 3 | Biological processes	0.000886418
Artery 3 | Expression (GTEx)	0.000879548
Heart | Expression time (Embryonic, week 13)	0.000879336
Cerebellum | Expression time (Embryonic, week 16)	0.000877332
Fallopian Tube | Overexpressed interactors	0.000868901
Artery 2 | Biological processes	0.000868687
Heart 2 | Paralog compensation	0.00086669
Prostate | Paralog compensation	0.00086405
Skeletal Muscle | Expression (GTEx)	0.000853101
Brain Nucleus accumbens basal ganglia | eQTLs (GTEx)	0.000849831
Heart 2 | Expression (GTEx)	0.000848816
Cerebellum | Expression time (Embryonic, week 4)	0.000847827
Bladder | Overexpressed interactors	0.000840739
Kidney | Expression time (school)	0.000836996
Adipose Subcutaneous | Biological processes	0.000824498
Ovary | Expression time (Embryonic, week 16)	0.000802142
Adipose Visceral | Overexpressed interactors	0.00079841
Esophagus 1 | Biological processes	0.000797536
Kidney | Expression time (Embryonic, week 9)	0.000796157
Artery 3 | Differential interactions	0.00078504
Brain | Expression time (Embryonic, week 4)	0.000780074
Ovary | Expression time (Embryonic, week 8)	0.000779861
Ovary | Expression time (Embryonic, week 11)	0.000765065
Bladder | Preferential expression	0.000762751
Ovary | Expression time (Embryonic, week 10)	0.000758931
Cerebellum | Expression time (olderMidAge)	0.000757585
Heart | Expression time (youngAdult)	0.000757468
Testis | Expression time (Embryonic, week 4)	0.000750289
Brain Amygdala | Differential interactions	0.000750235
Cerebellum | Expression time (Embryonic, week 10)	0.000741528
Liver | Expression time (Embryonic, week 18)	0.000716882
Cerebellum | Expression time (youngAdult)	0.000711705
Liver | Biological processes	0.000706748
Ovary | Expression time (Embryonic, week 12)	0.000706007
Artery 3 | Overexpressed interactors	0.000698022
Artery 1 | Overexpressed interactors	0.000695423
Heart | Expression time (Embryonic, week 18)	0.000691026
Liver | Expression time (Embryonic, week 4)	0.000684811
Brain Basal Ganglia 3 | Expression (GTEx)	0.000677908
Thyroid | Expression (GTEx)	0.000667141
Heart 1 | Overexpressed interactors	0.000666298
CADD | Splicing (Dst2Splice)	0.000659239
Artery 2 | Overexpressed interactors	0.000635499
Heart | Expression time (toddler)	0.000634643
Liver | Expression time (Embryonic, week 10)	0.000633641
Cerebellum | Expression time (Embryonic, week 5)	0.000631422
Heart | Expression time (Embryonic, week 16)	0.000625566
Liver | Expression time (Embryonic, week 20)	0.000621835
Transformed Cells 2 | Paralog compensation	0.000619269
Skin 2 | Biological processes	0.000612899
Brain Basal Ganglia 1 | Overexpressed interactors	0.000611617
Prostate | Expression (GTEx)	0.000605956
Kidney | Expression time (Embryonic, week 12)	0.000595081
Heart | Expression time (Embryonic, week 5)	0.000593361
Heart 1 | Expression (GTEx)	0.000586804
Liver | Expression time (Embryonic, week 11)	0.00058465
Nerve-Tibial | Expression variability (donors)	0.000578964
Ovary | Expression time (Embryonic, week 5)	0.00057226
Kidney | Expression time (Embryonic, week 8)	0.000571229
Brain Cortex | Paralog compensation	0.000567207
Lung | Overexpressed interactors	0.000566982
CADD | Consequence (NONSYNONYMOUS)	0.000563857
Fallopian Tube | Expression (GTEx)	0.000563008
Brain Basal Ganglia 2 | Overexpressed interactors	0.000560136
Liver | Expression time (Embryonic, week 16)	0.000558755
Kidney | Expression time (Embryonic, week 13)	0.000555364
Uterus | Overexpressed interactors	0.000549334
CADD | Variant frequency (Freq100bp)	0.000545542
Esophagus 2 | Expression (GTEx)	0.000537674
Blood | Biological processes	0.000528093
Skin 1 | Overexpressed interactors	0.000528032
Breast-MammaryTissue | Expression variability (donors)	0.000527185
Nerve | Biological processes	0.000525418
Esophagus-Muscularis | Expression variability (donors)	0.000523691
Liver | Expression time (Embryonic, week 12)	0.000521153
Kidney | Expression time (Embryonic, week 6)	0.000516267
Testis | Expression time (Embryonic, week 7)	0.000506089
Ovary | Overexpressed interactors	0.000503038
Cerebellum | Expression time (Embryonic, week 9)	0.000493813
Stomach | Expression (GTEx)	0.000478583
Nerve | Expression (GTEx)	0.000459536
Lung | Expression (GTEx)	0.000455063
Stomach | Overexpressed interactors	0.000450637
Esophagus 1 | Expression (GTEx)	0.000436049
Heart | Expression time (Embryonic, week 7)	0.000432143
CADD | micro-RNA (mirSVR-Aln)	0.000427217
Colon 2 | Expression (GTEx)	0.000413383
Testis | Expression time (Embryonic, week 6)	0.000394537
Brain Amygdala | Paralog compensation	0.000379143
Brain Anterior | Paralog compensation	0.000371654
Kidney 1 | Overexpressed interactors	0.000371244
Kidney | Expression time (Embryonic, week 11)	0.000370023
Adipose Subcutaneous | Expression (GTEx)	0.000368858
Brain Cerebellum | Paralog compensation	0.000365494
Esophagus 3 | Overexpressed interactors	0.000362209
Heart 2 | Biological processes	0.000361885
Adipose Visceral | Biological processes	0.00035657
Vagina | Paralog compensation	0.000355717
Skin 2 | Expression (GTEx)	0.000354545
Artery 1 | Expression (GTEx)	0.000348928
Vagina | Expression (GTEx)	0.000346523
Thyroid | Overexpressed interactors	0.000339507
Heart 2 | Overexpressed interactors	0.000338874
Artery 2 | Expression (GTEx)	0.000338082
Esophagus 1 | Overexpressed interactors	0.000331849
CADD | Variant frequency (Freq1000bp)	0.000331272
Skin 2 | Paralog compensation	0.000328745
Cervix 1 | Overexpressed interactors	0.000324413
Kidney | Expression time (Embryonic, week 20)	0.000318843
Lung | Biological processes	0.000310349
Prostate | Overexpressed interactors	0.000302651
Ovary | Expression time (Embryonic, week 13)	0.000301834
Kidney | Expression time (newborn)	0.000287215
Kidney | Expression time (toddler)	0.000281419
Blood | Paralog compensation	0.000273767
Adipose Visceral | Expression (GTEx)	0.000263877
Pituitary | Overexpressed interactors	0.000260494
Skeletal Muscle | Paralog compensation	0.00025319
Spleen | Overexpressed interactors	0.000250887
Testis | Paralog compensation	0.00024219
Heart | Expression time (infant)	0.000239601
Nerve | Paralog compensation	0.000229775
Cervix 2 | Expression (GTEx)	0.000228268
Breast | Paralog compensation	0.000224269
Esophagus 3 | Expression (GTEx)	0.000220849
Small Intestine - Terminal Ileum | Expression (GTEx)	0.000219229
Skin 1 | Expression (GTEx)	0.000216926
Artery 1 | Biological processes	0.000204318
Skin 2 | Overexpressed interactors	0.000204198
Small Intestine - Terminal Ileum | Overexpressed interactors	0.000204127
Spinal Cord | Paralog compensation	0.000200399
Liver | Expression time (Embryonic, week 7)	0.000199606
Brain Substantia Nigra | Paralog compensation	0.000189044
Bladder | Expression (GTEx)	0.000187595
Heart | Expression time (Embryonic, week 19)	0.000187489
Heart | Expression time (newborn)	0.000186678
CADD | TF Binding motif (motifEScoreChng)	0.000180364
Testis | Expression time (Embryonic, week 5)	0.000174735
Lung | Paralog compensation	0.000172868
CADD | Domain (lcompl)	0.000164246
Kidney 2 | Overexpressed interactors	0.000155333
Nerve | Overexpressed interactors	0.000152935
Colon 1 | Expression (GTEx)	0.000141524
Colon 1 | Paralog compensation	0.000138369
Kidney | Expression time (Embryonic, week 10)	0.000137228
Cervix 1 | Expression (GTEx)	0.000135968
Spleen | Paralog compensation	0.00012794
Heart 1 | Paralog compensation	0.000126568
CADD | Consequence (SPLICESITE)	0.000120081
Vagina | Overexpressed interactors	0.000112837
Colon 2 | Overexpressed interactors	0.000108379
Uterus | Expression (GTEx)	0.000107349
Salivary Gland | Overexpressed interactors	0.000106146
CADD | AnnoType (CodingTranscript)	0.000105645
Colon 2 | Paralog compensation	0.000100191
Breast | Expression (GTEx)	9.90741e-05
Uterus | Paralog compensation	9.85732e-05
Fallopian Tube | Paralog compensation	9.09939e-05
Brain Basal Ganglia 3 | Overexpressed interactors	9.04679e-05
CADD | Consequence (SYNONYMOUS)	8.57798e-05
CADD | Consequence (CANONICALSPLICE)	6.06071e-05
Cervix 2 | Paralog compensation	5.36707e-05
Small Intestine - Terminal Ileum | Paralog compensation	5.33029e-05
Adipose Subcutaneous | Overexpressed interactors	5.24338e-05
Adrenal Gland | Paralog compensation	5.03115e-05
CADD | Domain (ndomain)	3.93378e-05
Adipose Subcutaneous | Paralog compensation	3.11514e-05
Stomach | Paralog compensation	2.44508e-05
Esophagus 1 | Paralog compensation	2.78765e-06
Artery 1 | Paralog compensation	2.24761e-06
Esophagus 3 | Paralog compensation	1.87719e-06
Ovary | Paralog compensation	1.79431e-06
Cervix 1 | Paralog compensation	1.63533e-06
Thyroid | Paralog compensation	1.38979e-06
CADD | Consequence (INTRONIC)	2.69561e-07
Bladder | Paralog compensation	2.33394e-07
Breast | Overexpressed interactors	8.00178e-08
CADD | Dst2SplType (ACCEPTOR)	0
CADD | Consequence (INFRAME)	0
CADD | Consequence (NONCODING CHANGE)	0
CADD | Consequence (DOWNSTREAM)	0
CADD | Domain (sigp)	0
CADD | Domain (other)	0
CADD | Domain (ncoils)	0
CADD | Consequence (UPSTREAM)	0
CADD | Consequence (STOPLOST)	0
CADD | Domain (hmmpanther)	0
Adipose Visceral | Paralog compensation	0
CADD | Consequence (5PRIMEUTR)	0
CADD | Consequence (3PRIMEUTR)	0
CADD | TF Binding motif (tOverlapMotifs)	0
CADD | TF Binding motif (motifDist)	0
Brain Frontal Cortex | Paralog compensation	0
Brain Hippocampus | Paralog compensation	0
Artery 3 | Paralog compensation	0
CADD | Splicing (MMSp donorIntron)	0
Salivary Gland | Paralog compensation	0
CADD | Conservation (GerpRS)pval	0
Artery 2 | Paralog compensation	0
CADD | TF Binding motif (motifEHIPos)	0
CADD | TF Binding motif (motifECount)	0
CADD | Type (DEL)	0
CADD | AnnoType (Intergenic)	0
CADD | AnnoType (NonCodingTranscript)	0
CADD | AnnoType (Transcript)	0
CADD | Dst2SplType (DONOR)	0

## Sheet: Brain-1
SHAP feature importance values of the brain-1 model
Feature	Importance
CADD | Pathogenic score (RawScore)	0.964319
CADD | Pathogenic score (PHRED)	0.390409
CADD | Conservation (verPhyloP)	0.117679
CADD | Pathogenic score (SIFTval)	0.0783085
CADD | Variant frequency (Rare100bp)	0.0760357
Transformed Cells 2 | Expression (GTEx)	0.0673128
Breast | Differential interactions	0.0640008
CADD | Pathogenic score (PolyPhenVal)	0.0609537
Spleen | Preferential expression	0.0571312
CADD | Splicing (SpliceAI-don-loss)	0.0566993
Lung | Differential interactions	0.050672
Blood | Preferential expression	0.0499127
CADD | Splicing (SpliceAI-don-gain)	0.0491902
Brain | Expression time (Embryonic, week 19)	0.0456992
Lung | Preferential expression	0.0365941
Artery 3 | Preferential expression	0.0358953
Blood | Biological processes	0.0342201
Brain Basal Ganglia 2 | Overexpressed interactors	0.0332515
Thyroid | Differential interactions	0.0326453
Brain Putamen basal ganglia | eQTLs (GTEx)	0.0325389
Brain Hypothalamus | eQTLs (GTEx)	0.031798
Brain Amygdala | eQTLs (GTEx)	0.0305608
Uterus | eQTLs (GTEx)	0.0286725
CADD | Conservation (mamPhyloP)	0.0282214
CADD | Conservation (Grantham)	0.0272027
CADD | Splicing (SpliceAI-acc-loss)	0.026424
Colon 2 | Preferential expression	0.0264238
Cells - Cultured fibroblasts | Preferential expression	0.0252968
Testis | Preferential expression	0.0249371
Colon 1 | Differential interactions	0.0244764
Brain Basal Ganglia 3 | Preferential expression	0.0240609
Skeletal Muscle | Differential interactions	0.0227532
Adipose Visceral Omentum | eQTLs (GTEx)	0.0221852
Brain Anterior | Preferential expression	0.0218294
Cells - Cultured fibroblasts | Expression (GTEx)	0.0213506
Colon Transverse | eQTLs (GTEx)	0.0198248
CADD | Pathogenic score (dbscSNV-ada score)	0.0197887
CADD | Consequence (FRAMESHIFT)	0.019763
Brain | Expression time (school)	0.0187876
Esophagus 1 | Differential interactions	0.0187533
Pancreas | Preferential expression	0.017659
Skeletal Muscle | Preferential expression	0.017246
Spinal Cord | Expression (GTEx)	0.0172086
Brain Spinal cord cervical c-1 | eQTLs (GTEx)	0.016755
Adrenal Gland | Preferential expression	0.0162767
Fallopian Tube | Preferential expression	0.0161468
Salivary Gland | Preferential expression	0.0154472
Spleen | Expression (GTEx)	0.0153607
Brain Cortex | Preferential expression	0.0147088
Artery 2 | Biological processes	0.0145287
Prostate | eQTLs (GTEx)	0.0141235
Small Intestine - Terminal Ileum | Preferential expression	0.0140674
CADD | Conservation (GerpS)	0.0138392
CADD | Conservation (GerpN)	0.0136819
CADD | TF Binding motif (motifEScoreChng)	0.0133154
Esophagus 2 | Preferential expression	0.0132626
Colon 1 | Preferential expression	0.01321
Brain | Expression time (Embryonic, week 18)	0.0131486
CADD | Variant location (relcDNApos)	0.0130917
Brain Basal Ganglia 1 | Differential interactions	0.0130879
Heart 2 | Biological processes	0.0127329
Brain Amygdala | Preferential expression	0.0124071
CADD | Splicing (MMSp exon)	0.012395
Esophagus 1 | Preferential expression	0.0122924
Spinal Cord | Preferential expression	0.012204
Cerebellum | Expression time (Embryonic, week 10)	0.0120952
CADD | Splicing (MMSp donor)	0.0118833
Skin 2 | eQTLs (GTEx)	0.0116675
CADD | Variant frequency (Rare10000bp)	0.0115492
Brain | Expression time (Embryonic, week 9)	0.0115217
CADD | Length	0.0114017
Uterus | Differential interactions	0.0113849
Brain2 | Biological processes	0.0111146
CADD | Splicing (MMSp acceptor)	0.0109414
Nerve | Differential interactions	0.0108984
Artery Coronary | eQTLs (GTEx)	0.0107499
Adipose Visceral | Differential interactions	0.0106617
CADD | Variant location (relProtPos)	0.0103996
CADD | Variant frequency (Sngl100bp)	0.0102737
Spinal Cord | Overexpressed interactors	0.00981165
Pituitary | eQTLs (GTEx)	0.00979689
Esophagus 3 | Preferential expression	0.00974081
Testis | Biological processes	0.00971681
CADD | GC content (GC)	0.00966611
Stomach | Preferential expression	0.00917275
Liver | Expression time (Embryonic, week 4)	0.00910066
Small Intestine - Terminal Ileum | Expression (GTEx)	0.00867295
CADD | Variant frequency (Sngl10000bp)	0.008609
Brain Substantia Nigra | Differential interactions	0.00860332
Cerebellum | Expression time (senior)	0.00859218
Cerebellum | Expression time (toddler)	0.00858262
CADD | Variant location (minDistTSS)	0.00858209
Liver | Preferential expression	0.00857818
Spleen | eQTLs (GTEx)	0.00846006
Cerebellum | Expression time (Embryonic, week 12)	0.00840031
Nerve | Overexpressed interactors	0.00839436
Testis | Overexpressed interactors	0.00834445
Pituitary | Preferential expression	0.00799918
Liver | Expression variability (time)	0.0079281
Adrenal Gland | Overexpressed interactors	0.007927
CADD | Variant frequency (Dist2Mutation)	0.00792302
Artery 2 | Preferential expression	0.00769874
Testis | Expression time (Embryonic, week 9)	0.00758345
Skin 2 | Preferential expression	0.0075548
Breast Mammary Tissue | eQTLs (GTEx)	0.00753474
Esophagus 2 | Differential interactions	0.00743079
Brain Hypothalamus | Overexpressed interactors	0.00741787
Salivary Gland | eQTLs (GTEx)	0.00721837
Cells EBV-transformed lymphocytes | eQTLs (GTEx)	0.00710262
Brain Cortex | eQTLs (GTEx)	0.00706849
Brain Cerebellum | Preferential expression	0.00705636
CADD | micro-RNA (mirSVR-Score)	0.00703428
Brain Hippocampus | Differential interactions	0.00691554
CADD | Conservation (GerpRS)	0.00686559
CADD | TF Binding motif (minDistTSE)	0.00685858
Skin 1 | Preferential expression	0.00683515
Esophagus Gastroesophageal Junction | eQTLs (GTEx)	0.00675825
Adipose Visceral | Biological processes	0.00669489
Ovary | Expression time (Embryonic, week 11)	0.00661135
Brain | Expression time (Embryonic, week 4)	0.00658115
Transformed Cells 1 | Differential interactions	0.00652002
Heart | Expression time (Embryonic, week 7)	0.00651015
Liver | Differential interactions	0.00649378
Skin 1 | eQTLs (GTEx)	0.00638802
Vagina | eQTLs (GTEx)	0.00636591
Nerve-Tibial | Expression variability (donors)	0.00630221
Brain0 | Biological processes	0.0061999
CADD | Conservation (priPhCons)	0.00618676
Thyroid | eQTLs (GTEx)	0.00612656
Esophagus 3 | Biological processes	0.00606737
Heart | Expression time (Embryonic, week 4)	0.00605869
Testis | Expression time (youngTeenager)	0.00588857
Cerebellum | Expression time (olderMidAge)	0.00584764
Brain | Expression time (Embryonic, week 11)	0.00584669
Cells - Cultured fibroblasts | Overexpressed interactors	0.00579399
Testis | Expression (GTEx)	0.00578754
Spinal Cord | Differential interactions	0.00570863
Kidney | Expression time (Embryonic, week 9)	0.00560544
Brain Nucleus accumbens basal ganglia | eQTLs (GTEx)	0.00550144
Brain Substantia Nigra | Preferential expression	0.00547303
Adipose Subcutaneous | eQTLs (GTEx)	0.00541637
Liver | Overexpressed interactors	0.00540407
Cervix 1 | Preferential expression	0.00526103
Transformed Cells 2 | Preferential expression	0.00524193
Brain Frontal Cortex | Differential interactions	0.00524103
Kidney | Expression time (Embryonic, week 18)	0.00524012
Adipose Visceral | Preferential expression	0.00519164
Heart 2 | Preferential expression	0.00518675
Colon 1 | Biological processes	0.00514047
Brain Basal Ganglia 2 | Preferential expression	0.00513754
Esophagus 1 | Biological processes	0.00511304
Cerebellum | Expression variability (time)	0.00499186
Stomach | eQTLs (GTEx)	0.00488565
Transformed Cells 2 | Overexpressed interactors	0.0048541
CADD | Variant frequency (Freq10000bp)	0.00485351
Kidney | Expression time (Embryonic, week 19)	0.00482705
Prostate | Preferential expression	0.00480024
Brain-Cerebellum | Expression variability (donors)	0.00479226
Ovary | Preferential expression	0.00478961
CADD | Type (INS)	0.00478944
Esophagus Muscularis | eQTLs (GTEx)	0.0047642
CADD | Splicing (SpliceAI-acc-gain)	0.00476382
Pancreas | eQTLs (GTEx)	0.00474944
Adipose Subcutaneous | Biological processes	0.00474086
Liver | eQTLs (GTEx)	0.00460621
Skin-NotSunExposed(Suprapubic) | Expression variability (donors)	0.00460277
Esophagus 3 | Differential interactions	0.00459476
Brain Cerebellar | Differential interactions	0.00456742
CADD | Conservation (priPhyloP)	0.00452892
Brain Cerebellum | eQTLs (GTEx)	0.00452206
Blood | Differential interactions	0.00444063
Muscle-Skeletal | Expression variability (donors)	0.00443869
Kidney 2 | Preferential expression	0.00442259
Cerebellum | Expression time (Embryonic, week 4)	0.00441785
CADD | Variant frequency (Rare1000bp)	0.00431661
Artery-Aorta | Expression variability (donors)	0.00426238
Pancreas | Overexpressed interactors	0.00423388
Brain | Expression time (Embryonic, week 10)	0.00422562
CADD | Consequence (STOPGAINED)	0.00420796
CADD | Type (SNV)	0.00417721
Artery 1 | Preferential expression	0.00409119
Nerve Tibial | eQTLs (GTEx)	0.00408059
Whole Brain | Differential interactions	0.00404924
Brain Anterior cingulate cortex BA24 | eQTLs (GTEx)	0.00396359
Brain Cortex | Differential interactions	0.00393424
Brain Hippocampus | Preferential expression	0.00393207
Salivary Gland | Differential interactions	0.00391687
Heart | Expression time (youngAdult)	0.0039131
Brain | Expression variability (time)	0.00389036
Testis | Expression variability (donors)	0.00388894
Heart 1 | Differential interactions	0.00384026
Brain Frontal Cortex BA9 | eQTLs (GTEx)	0.00383129
Brain | Expression time (toddler)	0.00382646
Brain Amygdala | Differential interactions	0.00376741
Brain Frontal Cortex | Overexpressed interactors	0.00375174
CADD | Variant location (cDNApos)	0.00373946
CADD | GC content (CpG)	0.00371907
Artery 1 | Overexpressed interactors	0.00369461
Muscle Skeletal | eQTLs (GTEx)	0.00365704
Brain Cerebellum | Differential interactions	0.00365546
Uterus | Preferential expression	0.00362012
Skeletal Muscle | Biological processes	0.00361273
Small Intestine Terminal Ileum | eQTLs (GTEx)	0.00360387
CADD | Consequence (ConsScore)	0.00360357
Stomach | Differential interactions	0.00360224
Brain Caudate basal ganglia | eQTLs (GTEx)	0.0035391
Blood | Expression (GTEx)	0.0035348
Brain Basal Ganglia 2 | Differential interactions	0.00352639
Artery 1 | Differential interactions	0.00352544
Adrenal Gland | Expression (GTEx)	0.00350453
CADD | Variant frequency (Sngl1000bp)	0.00348115
Blood | eQTLs (GTEx)	0.00345379
Breast | Preferential expression	0.00340185
Testis | Expression variability (time)	0.00336022
Brain Cerebellar Hemisphere | eQTLs (GTEx)	0.00334472
CADD | TF Binding motif (motifECount)	0.0032768
Brain Hypothalamus | Preferential expression	0.00323128
Brain | Expression time (Embryonic, week 16)	0.00322658
relCADD | Variant location (CDSpos)	0.00321223
CADD | Splicing (MMSp acceptorIntron)	0.00317753
Cerebellum | Expression time (Embryonic, week 5)	0.00316618
Brain Basal Ganglia 1 | Preferential expression	0.00312051
Brain Cerebellar | Preferential expression	0.00311333
Heart 1 | Preferential expression	0.00311217
Brain Basal Ganglia 3 | Differential interactions	0.0030465
Heart Atrial Appendage | eQTLs (GTEx)	0.00303072
Cerebellum | Expression time (Embryonic, week 11)	0.00301226
Skin 2 | Differential interactions	0.00298847
Nerve | Preferential expression	0.00297678
Testis | Expression time (youngMidAge)	0.00296198
Cerebellum | Expression time (youngMidAge)	0.00294582
Brain Substantia Nigra | Overexpressed interactors	0.00293852
Cells Transformed fibroblasts | eQTLs (GTEx)	0.00289915
Thyroid | Biological processes	0.00282491
Adipose Subcutaneous | Differential interactions	0.00275503
Heart 2 | Differential interactions	0.00274821
Skin-SunExposed(Lowerleg) | Expression variability (donors)	0.00266201
Brain | Expression time (senior)	0.00262118
Brain Hippocampus | eQTLs (GTEx)	0.00261618
Ovary | eQTLs (GTEx)	0.0025972
Thyroid | Expression variability (donors)	0.00258034
Testis | Expression time (oldTeenager)	0.00256815
Heart | Expression time (Embryonic, week 5)	0.00253752
Cerebellum | Expression time (Embryonic, week 13)	0.00252479
Cerebellum | Expression time (Embryonic, week 6)	0.00248914
Adipose Subcutaneous | Preferential expression	0.00246562
Prostate | Differential interactions	0.00245796
Thyroid | Preferential expression	0.00245288
Cervix 2 | Preferential expression	0.00243943
Artery 3 | Biological processes	0.00242848
Kidney | Expression variability (time)	0.00241397
Liver | Expression time (Embryonic, week 5)	0.00240741
Cerebellum | Expression time (youngAdult)	0.00237837
Adipose-Subcutaneous | Expression variability (donors)	0.00237601
Pituitary | Differential interactions	0.00228506
Liver | Expression time (Embryonic, week 6)	0.00224563
Testis | Differential interactions	0.0022218
Skin 1 | Differential interactions	0.00221017
Vagina | Preferential expression	0.00219666
Adrenal Gland | eQTLs (GTEx)	0.00218913
Brain Substantia nigra | eQTLs (GTEx)	0.00218388
Colon Sigmoid | eQTLs (GTEx)	0.00217991
Esophagus 2 | Paralog compensation	0.0021654
Brain Frontal Cortex | Preferential expression	0.00215276
Heart | Expression time (olderMidAge)	0.00211186
Skin 2 | Biological processes	0.00208967
Brain | Expression time (Embryonic, week 7)	0.00207931
CADD | Conservation (mamPhCons)	0.00206513
Skeletal Muscle | Paralog compensation	0.00204013
Brain | Expression time (Embryonic, week 13)	0.00200138
CADD | Consequence (NONSYNONYMOUS)	0.00197789
Heart-AtrialAppendage | Expression variability (donors)	0.00194675
Kidney 1 | Expression (GTEx)	0.00193708
Brain Cortex | Overexpressed interactors	0.00193516
CADD | Variant location (protPos)	0.00191271
Pituitary | Biological processes	0.0019096
Prostate | Biological processes	0.00189613
Pituitary | Overexpressed interactors	0.00188524
Ovary | Biological processes	0.00187252
Testis | Expression time (infant)	0.00184198
Testis | eQTLs (GTEx)	0.00183342
Liver | Biological processes	0.0018282
Heart | Expression time (Embryonic, week 18)	0.00180682
Artery Tibial | eQTLs (GTEx)	0.00180031
Kidney 1 | Preferential expression	0.00178519
Heart | Expression variability (time)	0.00177158
Brain Hippocampus | Expression (GTEx)	0.00176477
Bladder | Overexpressed interactors	0.00173281
Lung | Expression variability (donors)	0.00171221
Heart 1 | Overexpressed interactors	0.00170731
Artery 3 | Overexpressed interactors	0.00170576
Bladder | Preferential expression	0.00169715
Testis | Expression time (Embryonic, week 5)	0.00166094
Cerebellum | Expression time (newborn)	0.00165204
Brain Hypothalamus | Differential interactions	0.00163851
Kidney | Expression time (Embryonic, week 16)	0.00163729
Testis | Expression time (Embryonic, week 12)	0.00159566
Cerebellum | Expression time (infant)	0.00156051
Vagina | Differential interactions	0.00153722
Testis | Expression time (youngAdult)	0.00149404
Brain Basal Ganglia 2 | Expression (GTEx)	0.00149108
Cerebellum | Expression time (Embryonic, week 9)	0.00148335
Heart 1 | Expression (GTEx)	0.00147902
Ovary | Expression (GTEx)	0.00147824
Testis | Expression time (Senior)	0.00147334
Cerebellum | Expression time (Embryonic, week 7)	0.00145713
Skeletal Muscle | Expression (GTEx)	0.00143669
Artery-Tibial | Expression variability (donors)	0.00143474
Brain Cerebellar | Overexpressed interactors	0.0014216
Brain | Expression time (Embryonic, week 12)	0.00141005
Salivary Gland | Overexpressed interactors	0.00139998
Kidney 2 | Overexpressed interactors	0.00139625
Uterus | Biological processes	0.00139493
Testis | Expression time (olderMidAge)	0.00139296
Esophagus 2 | Expression (GTEx)	0.00136784
Brain | Expression time (teenager)	0.00135927
Brain Basal Ganglia 1 | Expression (GTEx)	0.00135378
Colon 2 | Expression (GTEx)	0.00135004
Salivary Gland | Expression (GTEx)	0.00133605
Uterus | Overexpressed interactors	0.00131134
Ovary | Expression time (Embryonic, week 9)	0.00130862
Heart 1 | Biological processes	0.00130585
Cerebellum | Expression time (Embryonic, week 16)	0.00129716
Ovary | Differential interactions	0.001297
Artery 3 | Differential interactions	0.00125433
Fallopian Tube | Expression (GTEx)	0.00124387
Testis | Expression time (Embryonic, week 19)	0.00123602
Heart | Expression time (teenager)	0.00121568
Liver | Expression time (infant)	0.00121516
Liver | Expression time (youngAdult)	0.00120417
Liver | Expression time (teenager)	0.00119511
Pituitary | Expression (GTEx)	0.00118426
Nerve | Biological processes	0.00117055
Brain Cerebellum | Overexpressed interactors	0.00115754
CADD | Conservation (verPhCons)	0.00115198
Artery 2 | Differential interactions	0.00114508
Kidney | Expression time (school)	0.00113813
WholeBlood | Expression variability (donors)	0.00112639
Brain Anterior | Overexpressed interactors	0.00110732
Brain Hypothalamus | Expression (GTEx)	0.00110158
Brain | Expression time (Embryonic, week 5)	0.00109791
Brain Basal Ganglia 1 | Overexpressed interactors	0.00109252
Skeletal Muscle | Overexpressed interactors	0.00109102
Lung | Expression (GTEx)	0.00108612
Artery Aorta | eQTLs (GTEx)	0.00108517
Lung | eQTLs (GTEx)	0.00107915
Esophagus Mucosa | eQTLs (GTEx)	0.00107541
Heart Left Ventricle | eQTLs (GTEx)	0.00106897
Heart 2 | Overexpressed interactors	0.00106599
Brain Amygdala | Expression (GTEx)	0.00105914
Brain Cortex | Expression (GTEx)	0.00104865
Brain Cerebellar | Expression (GTEx)	0.00102113
Cerebellum | Expression time (teenager)	0.0010155
Skin 2 | Expression (GTEx)	0.0010067
Heart | Expression time (Embryonic, week 12)	0.00100661
Transformed Cells 2 | Differential interactions	0.000993626
CADD | micro-RNA (mirSVR-Aln)	0.000988835
Brain Basal Ganglia 3 | Overexpressed interactors	0.000977385
Heart | Expression time (toddler)	0.000970085
Heart | Expression time (Embryonic, week 16)	0.000966091
Brain Cerebellum | Expression (GTEx)	0.000961676
Brain Anterior | Expression (GTEx)	0.000958437
Brain | Expression time (newborn)	0.000958143
Esophagus-Mucosa | Expression variability (donors)	0.00093189
Liver | Expression time (senior)	0.000927641
Cerebellum | Expression time (Embryonic, week 8)	0.000924683
Brain | Expression time (infant)	0.000916944
Small Intestine - Terminal Ileum | Overexpressed interactors	0.000916065
Kidney 2 | Expression (GTEx)	0.00091479
Liver | Expression time (toddler)	0.000914605
Thyroid | Expression (GTEx)	0.000913433
Heart | Expression time (Embryonic, week 13)	0.000911592
Heart-LeftVentricle | Expression variability (donors)	0.000911223
Ovary | Expression time (Embryonic, week 10)	0.000907056
Ovary | Expression time (Embryonic, week 8)	0.000901648
Liver | Expression variability (donors)	0.000899022
Kidney | Expression time (toddler)	0.000896039
Ovary | Expression variability (time)	0.000890609
Liver | Expression time (Embryonic, week 8)	0.000885239
Breast-MammaryTissue | Expression variability (donors)	0.000884307
Fallopian Tube | Overexpressed interactors	0.000847685
Esophagus-Muscularis | Expression variability (donors)	0.000844346
Brain-Cortex | Expression variability (donors)	0.000842407
Blood | Overexpressed interactors	0.000838901
Liver | Expression time (Embryonic, week 11)	0.000834266
Brain Hippocampus | Overexpressed interactors	0.000833942
Testis | Expression time (Embryonic, week 16)	0.000831052
Brain Basal Ganglia 3 | Expression (GTEx)	0.000820757
Liver | Expression time (Embryonic, week 10)	0.000820472
Liver | Expression time (Embryonic, week 16)	0.000819722
Ovary | Expression time (Embryonic, week 18)	0.000798899
Ovary | Expression time (Embryonic, week 12)	0.00077372
Kidney | Expression time (infant)	0.000762966
Brain Amygdala | Overexpressed interactors	0.000759136
Ovary | Expression time (Embryonic, week 16)	0.000751285
Adipose Visceral | Overexpressed interactors	0.000747511
Liver | Expression time (olderMidAge)	0.000731121
Testis | Expression time (Embryonic, week 7)	0.000720259
Lung | Overexpressed interactors	0.000709118
CADD | Splicing (Dst2Splice)	0.000707286
Kidney | Expression time (Embryonic, week 13)	0.000707241
Brain Anterior | Differential interactions	0.000703699
Kidney | Expression time (Embryonic, week 6)	0.000688372
Heart | Expression time (Embryonic, week 10)	0.000683191
Brain | Expression time (Embryonic, week 8)	0.000679859
Heart | Expression time (Embryonic, week 19)	0.000678224
Brain | Expression time (youngAdult)	0.000678112
Liver | Expression time (Embryonic, week 18)	0.000676757
Breast | Biological processes	0.000675814
Pancreas | Expression (GTEx)	0.000670856
Ovary | Expression time (Embryonic, week 5)	0.000667151
Kidney | Expression time (Embryonic, week 20)	0.000660279
Heart 2 | Expression (GTEx)	0.000654675
Skin 1 | Expression (GTEx)	0.000653685
Skin 1 | Biological processes	0.000648995
Kidney 1 | Overexpressed interactors	0.000644071
Testis | Expression time (Embryonic, week 8)	0.000630814
Esophagus 1 | Overexpressed interactors	0.000624942
Brain Frontal Cortex | Expression (GTEx)	0.000623459
Cerebellum | Expression time (school)	0.000596656
Heart | Expression time (Embryonic, week 6)	0.000588199
Heart | Expression time (Embryonic, week 9)	0.000584997
CADD | Variant frequency (Freq1000bp)	0.000577226
Liver | Expression time (newborn)	0.000576941
Ovary | Expression time (Embryonic, week 7)	0.000575555
Esophagus 2 | Biological processes	0.000568326
Esophagus 2 | Overexpressed interactors	0.000554746
Heart | Expression time (infant)	0.000546625
Testis | Expression time (toddler)	0.000543366
Liver | Expression time (school)	0.000537495
Skin 2 | Overexpressed interactors	0.000534586
Liver | Expression (GTEx)	0.000517304
Brain | Expression time (olderMidAge)	0.000514047
Brain | Expression time (Embryonic, week 20)	0.000512804
Kidney | Expression time (Embryonic, week 12)	0.000506507
Esophagus 1 | Expression (GTEx)	0.000501206
Brain Substantia Nigra | Expression (GTEx)	0.000495671
Artery 1 | Expression (GTEx)	0.00049056
Brain1 | Biological processes	0.000485108
Artery 3 | Expression (GTEx)	0.000483115
Fallopian Tube | Paralog compensation	0.000481146
Nerve | Expression (GTEx)	0.000481023
Testis | Expression time (Embryonic, week 18)	0.000480219
Adipose Subcutaneous | Expression (GTEx)	0.000480076
Ovary | Paralog compensation	0.000473444
Ovary | Overexpressed interactors	0.000466021
CADD | micro-RNA (mirSVR-E)	0.000463101
Liver | Expression time (Embryonic, week 7)	0.000459115
Kidney | Expression time (Embryonic, week 7)	0.000459044
Heart | Expression time (newborn)	0.00045309
Cervix 1 | Expression (GTEx)	0.000451053
Kidney | Expression time (Embryonic, week 8)	0.000443439
Skin 1 | Overexpressed interactors	0.000435235
Kidney | Expression time (Embryonic, week 11)	0.000432787
Ovary | Expression time (Embryonic, week 6)	0.000423298
Stomach | Expression (GTEx)	0.000418331
Testis | Expression time (Embryonic, week 13)	0.00041773
Bladder | Expression (GTEx)	0.000416871
Adipose Subcutaneous | Overexpressed interactors	0.000416293
Colon 1 | Expression (GTEx)	0.000412928
Brain Basal Ganglia 2 | Paralog compensation	0.000410948
CADD | Domain (ndomain)	0.00041024
Ovary | Expression time (Embryonic, week 4)	0.000406296
Breast | Overexpressed interactors	0.000405453
Artery 2 | Overexpressed interactors	0.00040254
Liver | Expression time (Embryonic, week 9)	0.00039471
Liver | Expression time (Embryonic, week 13)	0.00038061
Heart | Expression time (Embryonic, week 11)	0.000379799
Adipose Visceral | Expression (GTEx)	0.000379157
Artery 1 | Paralog compensation	0.000372412
Prostate | Expression (GTEx)	0.00036757
Liver | Expression time (Embryonic, week 12)	0.000363304
Colon 2 | Overexpressed interactors	0.000354231
Liver | Expression time (Embryonic, week 20)	0.000340293
Kidney | Expression time (Embryonic, week 4)	0.000330179
Kidney | Expression time (Embryonic, week 5)	0.000329085
Lung | Biological processes	0.000328025
Testis | Expression time (Embryonic, week 11)	0.000314178
Stomach | Overexpressed interactors	0.000312205
Thyroid | Overexpressed interactors	0.000309794
Brain | Expression time (youngMidAge)	0.000303854
Esophagus 3 | Expression (GTEx)	0.000300115
Testis | Expression time (Embryonic, week 10)	0.000293813
Artery 2 | Expression (GTEx)	0.000283342
Vagina | Overexpressed interactors	0.000282586
Artery 1 | Biological processes	0.000282526
Spleen | Overexpressed interactors	0.000279047
Cervix 2 | Expression (GTEx)	0.000259819
Breast | Expression (GTEx)	0.000258733
CADD | Consequence (CANONICALSPLICE)	0.000257725
Ovary | Expression time (Embryonic, week 13)	0.000249873
Kidney | Expression time (newborn)	0.00024597
Cervix 2 | Overexpressed interactors	0.00023865
Testis | Expression time (Embryonic, week 4)	0.000236759
Heart | Expression time (Embryonic, week 8)	0.000235004
Brain Cerebellum | Paralog compensation	0.000232329
Liver | Expression time (Embryonic, week 19)	0.000225931
Nerve | Paralog compensation	0.000204009
Transformed Cells 2 | Paralog compensation	0.000202873
Testis | Expression time (Embryonic, week 6)	0.000201372
Brain Hippocampus | Paralog compensation	0.000190608
Brain Frontal Cortex | Paralog compensation	0.000178938
Vagina | Expression (GTEx)	0.000174015
Artery 3 | Paralog compensation	0.000171453
Spinal Cord | Paralog compensation	0.000165393
Lung | Paralog compensation	0.000162558
Cervix 1 | Paralog compensation	0.000150924
Pancreas | Paralog compensation	0.000147163
Kidney | Expression time (Embryonic, week 10)	0.000139991
Brain Anterior | Paralog compensation	0.00013178
Kidney 1 | Paralog compensation	0.000131667
Testis | Paralog compensation	0.000124898
Thyroid | Paralog compensation	0.000114945
Esophagus 3 | Overexpressed interactors	0.000107937
CADD | AnnoType (Transcript)	0.000107151
Colon 1 | Paralog compensation	0.000106712
Brain Amygdala | Paralog compensation	0.000103104
Small Intestine - Terminal Ileum | Paralog compensation	0.000102481
Brain Basal Ganglia 3 | Paralog compensation	9.98604e-05
Heart 1 | Paralog compensation	9.67537e-05
Transformed Cells 1 | Paralog compensation	9.31603e-05
Heart 2 | Paralog compensation	8.86568e-05
Cervix 2 | Paralog compensation	7.87769e-05
Skin 2 | Paralog compensation	7.73162e-05
Skin 1 | Paralog compensation	6.88842e-05
Spleen | Paralog compensation	6.41484e-05
Brain Hypothalamus | Paralog compensation	6.00564e-05
Salivary Gland | Paralog compensation	5.72408e-05
Blood | Paralog compensation	5.71409e-05
Uterus | Expression (GTEx)	5.47686e-05
Stomach | Paralog compensation	4.40392e-05
Prostate | Overexpressed interactors	4.22007e-05
Brain Basal Ganglia 1 | Paralog compensation	3.60394e-05
Prostate | Paralog compensation	3.35803e-05
Colon 1 | Overexpressed interactors	3.04619e-05
Vagina | Paralog compensation	2.12106e-05
Adipose Subcutaneous | Paralog compensation	1.41527e-05
CADD | Consequence (SYNONYMOUS)	9.08755e-07
Liver | Paralog compensation	8.28764e-07
Pituitary | Paralog compensation	4.45364e-07
Adrenal Gland | Paralog compensation	1.02234e-07
Brain Cortex | Paralog compensation	1.86474e-08
Bladder | Paralog compensation	1.76892e-09
Esophagus 3 | Paralog compensation	0
Esophagus 1 | Paralog compensation	0
CADD | Consequence (INFRAME)	0
CADD | Consequence (INTRONIC)	0
CADD | Consequence (NONCODING CHANGE)	0
CADD | Consequence (SPLICESITE)	0
Adipose Visceral | Paralog compensation	0
CADD | Consequence (STOPLOST)	0
CADD | Consequence (DOWNSTREAM)	0
CADD | Domain (hmmpanther)	0
CADD | Domain (lcompl)	0
CADD | Domain (ncoils)	0
Colon 2 | Paralog compensation	0
CADD | Domain (other)	0
CADD | Domain (sigp)	0
CADD | Dst2SplType (ACCEPTOR)	0
CADD | Consequence (UPSTREAM)	0
CADD | Consequence (3PRIMEUTR)	0
CADD | Consequence (5PRIMEUTR)	0
Artery 2 | Paralog compensation	0
CADD | TF Binding motif (motifDist)	0
CADD | Conservation (GerpRS)pval	0
CADD | TF Binding motif (tOverlapMotifs)	0
Brain Substantia Nigra | Paralog compensation	0
CADD | TF Binding motif (motifEHIPos)	0
CADD | Variant frequency (Freq100bp)	0
Uterus | Paralog compensation	0
Brain Cerebellar | Paralog compensation	0
Breast | Paralog compensation	0
Cervix 1 | Overexpressed interactors	0
CADD | Type (DEL)	0
CADD | AnnoType (CodingTranscript)	0
CADD | AnnoType (Intergenic)	0
CADD | AnnoType (NonCodingTranscript)	0
CADD | Splicing (MMSp donorIntron)	0
CADD | Dst2SplType (DONOR)	0

## Sheet: Brain-2
SHAP feature importance values of the brain-2 model
Feature	Importance
CADD | Pathogenic score (PHRED)	0.98034
CADD | Pathogenic score (RawScore)	0.871121
CADD | Consequence (ConsScore)	0.763378
CADD | Conservation (priPhyloP)	0.229713
CADD | Conservation (verPhyloP)	0.211919
Adipose Visceral | Preferential expression	0.210763
CADD | Conservation (GerpS)	0.171869
CADD | Conservation (mamPhyloP)	0.162154
Adipose Subcutaneous | Preferential expression	0.161641
CADD | Variant frequency (Rare100bp)	0.153098
Liver | eQTLs (GTEx)	0.146806
CADD | Conservation (GerpN)	0.133918
Liver | Differential interactions	0.132049
CADD | Splicing (MMSp exon)	0.124574
CADD | Conservation (priPhCons)	0.122241
CADD | TF Binding motif (minDistTSE)	0.120598
Heart | Expression time (Embryonic, week 9)	0.117207
Fallopian Tube | Preferential expression	0.11674
Cells - Cultured fibroblasts | Preferential expression	0.112042
Heart Atrial Appendage | eQTLs (GTEx)	0.110639
Brain Cortex | Differential interactions	0.100057
Skeletal Muscle | Preferential expression	0.0995564
Testis | Expression time (Embryonic, week 6)	0.0977892
Adrenal Gland | Preferential expression	0.0966502
Brain-Cortex | Expression variability (donors)	0.0950953
CADD | Splicing (Dst2Splice)	0.094452
Brain Caudate basal ganglia | eQTLs (GTEx)	0.09408
Brain Anterior | Preferential expression	0.0899821
CADD | Variant frequency (Sngl1000bp)	0.0879944
Brain | Expression time (Embryonic, week 18)	0.0848099
CADD | GC content (GC)	0.0844782
CADD | Consequence (SYNONYMOUS)	0.083471
CADD | Pathogenic score (PolyPhenVal)	0.0826861
CADD | Variant location (relcDNApos)	0.082084
Heart | Expression time (Embryonic, week 5)	0.0787316
Brain Frontal Cortex | Preferential expression	0.0785648
Brain Cerebellum | eQTLs (GTEx)	0.0775825
Esophagus Mucosa | eQTLs (GTEx)	0.076941
Cervix 1 | Preferential expression	0.0764919
Kidney 1 | Preferential expression	0.0758436
CADD | Variant frequency (Freq10000bp)	0.0753848
Colon 1 | Preferential expression	0.0753669
Cerebellum | Expression variability (time)	0.07455
Brain Cortex | Preferential expression	0.0741497
Adrenal Gland | eQTLs (GTEx)	0.0741408
Testis | Preferential expression	0.0690532
Colon 1 | Biological processes	0.0677156
CADD | Type (INS)	0.0674551
CADD | Variant location (cDNApos)	0.0669
CADD | Variant frequency (Dist2Mutation)	0.066899
Brain Substantia nigra | eQTLs (GTEx)	0.0668919
Liver | Expression time (Embryonic, week 4)	0.0668691
Ovary | Preferential expression	0.0665981
Fallopian Tube | Overexpressed interactors	0.0654657
Artery Tibial | eQTLs (GTEx)	0.06446
Adipose Subcutaneous | Biological processes	0.0637404
Brain | Expression time (Embryonic, week 11)	0.0636571
Heart | Expression variability (time)	0.0617838
CADD | Variant frequency (Rare1000bp)	0.061395
CADD | Variant frequency (Rare10000bp)	0.0604368
Prostate | Preferential expression	0.0603672
Skin 1 | Preferential expression	0.0599679
Transformed Cells 2 | Expression (GTEx)	0.0595129
Brain Amygdala | Preferential expression	0.0588648
Skin-NotSunExposed(Suprapubic) | Expression variability (donors)	0.0580936
Testis | Expression time (youngMidAge)	0.0577812
Heart 2 | Biological processes	0.0577622
CADD | Conservation (GerpRS)	0.0569539
CADD | Splicing (MMSp acceptorIntron)	0.0566987
Brain Basal Ganglia 3 | Preferential expression	0.056211
Artery Coronary | eQTLs (GTEx)	0.0559352
Heart 1 | Preferential expression	0.05577
Ovary | Expression (GTEx)	0.0555891
Brain | Expression variability (time)	0.0549524
Small Intestine - Terminal Ileum | Preferential expression	0.0545135
CADD | Variant location (protPos)	0.0543744
Brain Hypothalamus | Preferential expression	0.0534484
Artery Aorta | eQTLs (GTEx)	0.0534284
Brain | Expression time (Embryonic, week 10)	0.0534251
Uterus | Biological processes	0.0534048
Brain Basal Ganglia 2 | Preferential expression	0.0532472
Testis | eQTLs (GTEx)	0.0530197
CADD | Conservation (mamPhCons)	0.0526696
Brain | Expression time (school)	0.0525921
Vagina | Preferential expression	0.0522086
Brain Basal Ganglia 1 | Preferential expression	0.0521265
Liver | Preferential expression	0.0518019
Liver | Paralog compensation	0.0513455
CADD | Variant location (minDistTSS)	0.0509957
Artery 2 | Preferential expression	0.0509875
Esophagus Muscularis | eQTLs (GTEx)	0.0507666
CADD | Splicing (MMSp acceptor)	0.0501365
Brain | Expression time (senior)	0.049919
Kidney 1 | Overexpressed interactors	0.049734
CADD | Consequence (STOPGAINED)	0.0495036
Esophagus 2 | Biological processes	0.0494697
Heart 2 | Preferential expression	0.0491951
Pancreas | eQTLs (GTEx)	0.0488253
Brain Frontal Cortex BA9 | eQTLs (GTEx)	0.0484158
Uterus | Preferential expression	0.0480659
Brain Amygdala | eQTLs (GTEx)	0.0479685
Heart | Expression time (teenager)	0.0475661
Liver | Expression time (Embryonic, week 18)	0.0475403
Brain Cortex | eQTLs (GTEx)	0.0473053
CADD | Splicing (SpliceAI-acc-loss)	0.0472248
CADD | Variant location (relProtPos)	0.0467417
Brain Putamen basal ganglia | eQTLs (GTEx)	0.0467137
CADD | Splicing (SpliceAI-acc-gain)	0.0466438
Lung | eQTLs (GTEx)	0.0466314
Nerve | Expression (GTEx)	0.0465114
CADD | Pathogenic score (SIFTval)	0.0464079
Heart | Expression time (Embryonic, week 11)	0.0462874
Breast | Preferential expression	0.046184
Colon 2 | Preferential expression	0.0456072
Vagina | eQTLs (GTEx)	0.0454031
Cerebellum | Expression time (youngMidAge)	0.0453762
Prostate | Differential interactions	0.0451547
Brain Cerebellum | Expression (GTEx)	0.0449696
Adipose Subcutaneous | eQTLs (GTEx)	0.0445463
Transformed Cells 2 | Preferential expression	0.0441136
Prostate | eQTLs (GTEx)	0.0440067
Breast | Expression (GTEx)	0.0437776
CADD | Variant frequency (Sngl100bp)	0.0436468
Salivary Gland | Preferential expression	0.0434896
Testis | Expression time (toddler)	0.043476
Kidney 2 | Preferential expression	0.0434549
Brain Basal Ganglia 1 | Expression (GTEx)	0.0432597
Ovary | eQTLs (GTEx)	0.0428349
Artery-Aorta | Expression variability (donors)	0.0428002
WholeBlood | Expression variability (donors)	0.0427086
Cerebellum | Expression time (senior)	0.0422848
Kidney | Expression variability (time)	0.0422669
relCADD | Variant location (CDSpos)	0.0419937
Testis | Expression (GTEx)	0.0419575
Bladder | Preferential expression	0.0419339
Spinal Cord | Expression (GTEx)	0.0410769
Lung | Expression (GTEx)	0.0409892
Adipose Visceral | Biological processes	0.0407652
Uterus | eQTLs (GTEx)	0.0406624
Cells EBV-transformed lymphocytes | eQTLs (GTEx)	0.0399804
Testis | Expression time (Embryonic, week 7)	0.0398569
Esophagus 1 | Biological processes	0.0394938
Thyroid | Preferential expression	0.0388071
CADD | Variant frequency (Sngl10000bp)	0.0387028
Breast Mammary Tissue | eQTLs (GTEx)	0.0384236
Brain | Expression time (youngAdult)	0.0384028
Skin 2 | Preferential expression	0.0383788
Stomach | eQTLs (GTEx)	0.0381079
Cervix 2 | Preferential expression	0.0379376
Brain Hypothalamus | Differential interactions	0.0378057
Testis | Differential interactions	0.0376838
Kidney 1 | Paralog compensation	0.0376673
Testis | Expression time (oldTeenager)	0.0376378
Blood | Preferential expression	0.0375791
Cerebellum | Expression time (Embryonic, week 10)	0.0370717
Salivary Gland | Differential interactions	0.0370504
Heart 1 | Overexpressed interactors	0.0365826
Brain Basal Ganglia 1 | Differential interactions	0.0364936
Cerebellum | Expression time (infant)	0.0360692
Colon 1 | Differential interactions	0.0358551
Liver | Expression time (Embryonic, week 6)	0.035852
Transformed Cells 1 | Differential interactions	0.0356698
Cerebellum | Expression time (Embryonic, week 13)	0.0355306
Nerve Tibial | eQTLs (GTEx)	0.03552
Thyroid | Expression (GTEx)	0.0348213
Cerebellum | Expression time (Embryonic, week 12)	0.034409
Pituitary | Preferential expression	0.034401
Kidney | Expression time (Embryonic, week 7)	0.0341071
Ovary | Expression time (Embryonic, week 6)	0.0339262
CADD | Consequence (FRAMESHIFT)	0.033354
Esophagus-Muscularis | Expression variability (donors)	0.0332856
Stomach | Differential interactions	0.0332063
Adipose Visceral | Expression (GTEx)	0.033019
Testis | Biological processes	0.0327242
Lung | Differential interactions	0.0327128
Heart | Expression time (Embryonic, week 12)	0.0324702
Adipose Subcutaneous | Paralog compensation	0.0324216
Testis | Expression time (Embryonic, week 11)	0.0319815
Thyroid | eQTLs (GTEx)	0.0317627
CADD | Splicing (SpliceAI-don-loss)	0.0317232
Esophagus 2 | Preferential expression	0.031619
Testis | Expression time (Embryonic, week 5)	0.0314962
Liver | Expression time (teenager)	0.031347
Skin 1 | Paralog compensation	0.0311813
Brain Basal Ganglia 2 | Differential interactions	0.0308651
Heart 2 | Differential interactions	0.0307667
Cerebellum | Expression time (Embryonic, week 16)	0.0307336
Thyroid | Expression variability (donors)	0.0305378
Artery 2 | Overexpressed interactors	0.0302643
Brain Cerebellar | Differential interactions	0.0302568
Heart | Expression time (toddler)	0.030116
Cerebellum | Expression time (toddler)	0.029725
Spinal Cord | Preferential expression	0.0296386
Nerve-Tibial | Expression variability (donors)	0.0296212
Transformed Cells 1 | Paralog compensation	0.0290763
Adipose-Subcutaneous | Expression variability (donors)	0.0290485
Kidney | Expression time (Embryonic, week 19)	0.0289509
Liver | Expression time (infant)	0.0288982
Testis | Expression time (Embryonic, week 4)	0.0288694
Testis | Expression time (Embryonic, week 13)	0.0288638
Heart | Expression time (Embryonic, week 4)	0.0287978
Heart-AtrialAppendage | Expression variability (donors)	0.0283642
Prostate | Expression (GTEx)	0.0282819
Skeletal Muscle | Differential interactions	0.0282221
CADD | Conservation (verPhCons)	0.02815
Adrenal Gland | Overexpressed interactors	0.0280262
Blood | Expression (GTEx)	0.0277693
Pancreas | Preferential expression	0.027509
Esophagus 3 | Differential interactions	0.0274527
Testis | Expression time (Embryonic, week 19)	0.0272128
Brain Hippocampus | Differential interactions	0.027004
Blood | Overexpressed interactors	0.026855
Ovary | Expression time (Embryonic, week 10)	0.0268071
Kidney | Expression time (Embryonic, week 13)	0.026752
Brain Anterior | Differential interactions	0.0266744
Testis | Expression time (olderMidAge)	0.0265239
CADD | Conservation (Grantham)	0.0264472
Skin 2 | eQTLs (GTEx)	0.0261321
CADD | Length	0.0260601
CADD | Domain (ndomain)	0.0260327
Esophagus 1 | Preferential expression	0.0259757
Brain | Expression time (teenager)	0.0257807
Ovary | Expression time (Embryonic, week 13)	0.0257625
Brain Amygdala | Differential interactions	0.0256856
Liver | Expression time (newborn)	0.0252999
Spinal Cord | Differential interactions	0.025166
CADD | Splicing (MMSp donor)	0.0248355
Esophagus Gastroesophageal Junction | eQTLs (GTEx)	0.0248014
Transformed Cells 2 | Differential interactions	0.024758
Heart 1 | Differential interactions	0.0247556
Kidney | Expression time (Embryonic, week 9)	0.0246822
Pancreas | Expression (GTEx)	0.0243638
Kidney | Expression time (Embryonic, week 8)	0.0243417
Salivary Gland | eQTLs (GTEx)	0.024333
Liver | Expression time (Embryonic, week 16)	0.0238026
Heart 2 | Overexpressed interactors	0.0235593
Muscle Skeletal | eQTLs (GTEx)	0.0234109
Colon Transverse | eQTLs (GTEx)	0.023347
Ovary | Expression variability (time)	0.0231196
Heart Left Ventricle | eQTLs (GTEx)	0.0230042
Brain Substantia Nigra | Expression (GTEx)	0.022861
Pituitary | Biological processes	0.0228102
Spleen | Expression (GTEx)	0.0228091
Adipose Subcutaneous | Expression (GTEx)	0.0227969
Pituitary | eQTLs (GTEx)	0.0227888
CADD | Consequence (NONSYNONYMOUS)	0.0226537
Brain Cerebellum | Differential interactions	0.0226109
Adrenal Gland | Expression (GTEx)	0.0224861
Heart | Expression time (Embryonic, week 8)	0.0224704
Liver | Expression (GTEx)	0.0223763
Kidney | Expression time (Embryonic, week 4)	0.0223093
Skin 1 | Differential interactions	0.0222698
Heart | Expression time (Embryonic, week 6)	0.022177
Nerve | Differential interactions	0.0221156
Liver | Expression time (youngAdult)	0.0220978
Esophagus 3 | Preferential expression	0.0220134
Nerve | Preferential expression	0.0219928
Skeletal Muscle | Biological processes	0.0219749
Liver | Expression time (senior)	0.0219587
Small Intestine Terminal Ileum | eQTLs (GTEx)	0.0217221
Artery 1 | Differential interactions	0.0216509
Skin-SunExposed(Lowerleg) | Expression variability (donors)	0.0216096
Brain | Expression time (youngMidAge)	0.0215429
Liver | Expression time (Embryonic, week 12)	0.0215141
Brain Cerebellar Hemisphere | eQTLs (GTEx)	0.0214787
Brain Hypothalamus | eQTLs (GTEx)	0.0214627
Cerebellum | Expression time (newborn)	0.0212712
Spleen | Preferential expression	0.0212502
Ovary | Biological processes	0.0212391
Kidney 2 | Expression (GTEx)	0.0211122
Stomach | Overexpressed interactors	0.0207122
Adipose Visceral Omentum | eQTLs (GTEx)	0.0207118
Adipose Subcutaneous | Differential interactions	0.0204926
Brain Amygdala | Expression (GTEx)	0.0203998
Brain | Expression time (Embryonic, week 16)	0.0203719
Brain Substantia Nigra | Preferential expression	0.0203538
Skin 1 | eQTLs (GTEx)	0.0200721
Testis | Expression variability (time)	0.0200197
Cerebellum | Expression time (school)	0.0200017
CADD | GC content (CpG)	0.0199886
Brain Hippocampus | eQTLs (GTEx)	0.0198801
Brain Cortex | Overexpressed interactors	0.0197339
Brain Frontal Cortex | Expression (GTEx)	0.0196296
Liver | Expression time (olderMidAge)	0.0196254
Brain | Expression time (Embryonic, week 12)	0.0196196
Brain Nucleus accumbens basal ganglia | eQTLs (GTEx)	0.0193888
Esophagus 1 | Differential interactions	0.0193095
Blood | eQTLs (GTEx)	0.0192554
Liver | Expression time (Embryonic, week 10)	0.019182
Brain Cerebellum | Preferential expression	0.0191276
Brain | Expression time (infant)	0.0191092
Brain Cortex | Expression (GTEx)	0.0191034
Liver | Expression time (Embryonic, week 19)	0.0190934
Brain0 | Biological processes	0.0189882
Cerebellum | Expression time (youngAdult)	0.0189251
Testis | Expression time (youngTeenager)	0.0188896
Pituitary | Differential interactions	0.0187785
Brain Frontal Cortex | Differential interactions	0.0187354
Fallopian Tube | Expression (GTEx)	0.0187151
Liver | Expression time (school)	0.0185314
Liver | Expression time (Embryonic, week 13)	0.0185304
Kidney | Expression time (Embryonic, week 18)	0.0184265
Heart 2 | Expression (GTEx)	0.0184017
CADD | Dst2SplType (DONOR)	0.0183805
Ovary | Expression time (Embryonic, week 7)	0.018373
Artery 3 | Differential interactions	0.0183362
Esophagus 3 | Expression (GTEx)	0.018141
Heart | Expression time (olderMidAge)	0.0181163
Cerebellum | Expression time (Embryonic, week 9)	0.0180712
Nerve | Overexpressed interactors	0.0179592
Brain Spinal cord cervical c-1 | eQTLs (GTEx)	0.0176762
Brain-Cerebellum | Expression variability (donors)	0.0176479
Testis | Expression time (Embryonic, week 8)	0.0176174
Ovary | Expression time (Embryonic, week 5)	0.0175177
Thyroid | Differential interactions	0.0174697
CADD | micro-RNA (mirSVR-Aln)	0.0174123
Skin 1 | Expression (GTEx)	0.0174014
Kidney | Expression time (Embryonic, week 6)	0.0173601
Kidney | Expression time (newborn)	0.0173387
Brain Cerebellar | Overexpressed interactors	0.0172546
Testis | Expression time (youngAdult)	0.0171419
Testis | Expression time (Embryonic, week 10)	0.0171279
Ovary | Differential interactions	0.017081
Brain Anterior | Expression (GTEx)	0.0170095
Ovary | Expression time (Embryonic, week 12)	0.0169721
Kidney | Expression time (Embryonic, week 5)	0.0169561
Testis | Expression time (Embryonic, week 18)	0.0169437
Breast | Biological processes	0.0167392
Brain | Expression time (toddler)	0.0167086
Liver | Expression time (Embryonic, week 9)	0.0166679
Lung | Expression variability (donors)	0.0166154
Kidney 1 | Expression (GTEx)	0.0165437
Brain Basal Ganglia 3 | Differential interactions	0.0164203
Testis | Expression time (Embryonic, week 9)	0.0163694
CADD | micro-RNA (mirSVR-Score)	0.0163458
Spleen | eQTLs (GTEx)	0.0163411
Brain | Expression time (Embryonic, week 7)	0.0162196
Cervix 2 | Expression (GTEx)	0.0161754
Salivary Gland | Paralog compensation	0.0160736
Uterus | Expression (GTEx)	0.016041
Breast-MammaryTissue | Expression variability (donors)	0.0159669
Testis | Expression time (Senior)	0.0158508
Cerebellum | Expression time (olderMidAge)	0.0157657
Brain Frontal Cortex | Overexpressed interactors	0.0156549
Cerebellum | Expression time (Embryonic, week 11)	0.0156145
Heart 1 | Expression (GTEx)	0.0155966
Bladder | Expression (GTEx)	0.0155067
Heart | Expression time (Embryonic, week 19)	0.0154076
Blood | Differential interactions	0.0153678
Salivary Gland | Overexpressed interactors	0.0153004
Artery 1 | Expression (GTEx)	0.0152745
Brain Cerebellar | Preferential expression	0.0152051
Artery 2 | Differential interactions	0.0152031
Heart 1 | Biological processes	0.0150809
Brain | Expression time (Embryonic, week 19)	0.0150758
Kidney | Expression time (Embryonic, week 16)	0.0150039
Kidney | Expression time (Embryonic, week 11)	0.0147928
Heart | Expression time (Embryonic, week 13)	0.0147596
Artery 3 | Preferential expression	0.0145734
Brain Anterior cingulate cortex BA24 | eQTLs (GTEx)	0.0145345
Brain Hypothalamus | Expression (GTEx)	0.0144496
Cerebellum | Expression time (Embryonic, week 8)	0.0144134
Cerebellum | Expression time (teenager)	0.0143696
Liver | Expression variability (donors)	0.0143487
Brain | Expression time (olderMidAge)	0.0142266
Adipose Visceral | Differential interactions	0.0141547
Colon 2 | Expression (GTEx)	0.0140404
Stomach | Preferential expression	0.0140116
Liver | Expression time (Embryonic, week 11)	0.013957
Colon Sigmoid | eQTLs (GTEx)	0.0135196
Heart | Expression time (Embryonic, week 7)	0.0134412
Brain Anterior | Overexpressed interactors	0.0132059
CADD | Domain (hmmpanther)	0.0131984
Kidney | Expression time (infant)	0.0131326
Ovary | Expression time (Embryonic, week 9)	0.0130606
Brain Hippocampus | Preferential expression	0.0129037
Artery 1 | Preferential expression	0.0128689
Pituitary | Expression (GTEx)	0.0127461
Brain Substantia Nigra | Overexpressed interactors	0.0126177
Ovary | Expression time (Embryonic, week 18)	0.0126141
Brain Cerebellar | Expression (GTEx)	0.012542
Kidney | Expression time (Embryonic, week 20)	0.0125413
Liver | Expression time (Embryonic, week 5)	0.012455
Artery 3 | Biological processes	0.0123397
Pancreas | Overexpressed interactors	0.0122486
Lung | Biological processes	0.0122343
Heart | Expression time (Embryonic, week 18)	0.0122033
Liver | Expression variability (time)	0.0122001
Cells - Cultured fibroblasts | Expression (GTEx)	0.0118097
Testis | Expression time (infant)	0.0116976
Whole Brain | Differential interactions	0.0115416
Brain Basal Ganglia 2 | Expression (GTEx)	0.0115362
Cells Transformed fibroblasts | eQTLs (GTEx)	0.0114669
Skin 2 | Differential interactions	0.0114248
Kidney 2 | Overexpressed interactors	0.0113024
Brain Substantia Nigra | Differential interactions	0.0112823
Artery 3 | Overexpressed interactors	0.0111705
Brain | Expression time (Embryonic, week 4)	0.0111389
Heart | Expression time (Embryonic, week 16)	0.0111318
CADD | Type (SNV)	0.0109224
Skeletal Muscle | Overexpressed interactors	0.0108739
Liver | Expression time (Embryonic, week 7)	0.010861
CADD | AnnoType (CodingTranscript)	0.0108529
Kidney | Expression time (Embryonic, week 10)	0.0107611
Artery 2 | Biological processes	0.0106561
Liver | Expression time (toddler)	0.0105857
CADD | Pathogenic score (dbscSNV-ada score)	0.0105852
Prostate | Biological processes	0.0103924
Skin 2 | Expression (GTEx)	0.0103029
Skin 1 | Overexpressed interactors	0.0102431
Vagina | Differential interactions	0.0102422
Esophagus-Mucosa | Expression variability (donors)	0.0102361
Ovary | Expression time (Embryonic, week 16)	0.0102041
Brain | Expression time (Embryonic, week 5)	0.0101362
Cerebellum | Expression time (Embryonic, week 5)	0.0098308
Adipose Visceral | Overexpressed interactors	0.00972475
Ovary | Overexpressed interactors	0.00966081
Esophagus 2 | Differential interactions	0.00964005
Brain Basal Ganglia 3 | Expression (GTEx)	0.00960444
Brain | Expression time (Embryonic, week 8)	0.00947504
Testis | Overexpressed interactors	0.00944856
Heart | Expression time (youngAdult)	0.00942142
Testis | Expression time (Embryonic, week 12)	0.00940866
Brain | Expression time (Embryonic, week 9)	0.00912974
Muscle-Skeletal | Expression variability (donors)	0.00907526
Prostate | Overexpressed interactors	0.00902345
CADD | Splicing (MMSp donorIntron)	0.00900974
Esophagus 1 | Expression (GTEx)	0.00891791
Colon 1 | Expression (GTEx)	0.00883881
Liver | Expression time (Embryonic, week 20)	0.00883257
Spinal Cord | Paralog compensation	0.008826
Cells - Cultured fibroblasts | Overexpressed interactors	0.00876572
Heart | Expression time (Embryonic, week 10)	0.00869776
Small Intestine - Terminal Ileum | Expression (GTEx)	0.00853027
Cervix 1 | Overexpressed interactors	0.00838575
Stomach | Expression (GTEx)	0.00826282
CADD | Variant frequency (Freq1000bp)	0.00804473
Brain Amygdala | Overexpressed interactors	0.00803281
Brain Basal Ganglia 3 | Overexpressed interactors	0.00801716
Cerebellum | Expression time (Embryonic, week 4)	0.0080044
Brain | Expression time (Embryonic, week 13)	0.00797375
Brain2 | Biological processes	0.00791889
Kidney | Expression time (toddler)	0.00760863
Lung | Preferential expression	0.00760706
Breast | Differential interactions	0.00751698
Spinal Cord | Overexpressed interactors	0.00726045
Cervix 1 | Expression (GTEx)	0.00724777
Esophagus 3 | Overexpressed interactors	0.0071499
Adipose Subcutaneous | Overexpressed interactors	0.00707068
Artery 2 | Expression (GTEx)	0.00706947
Colon 2 | Paralog compensation	0.00705833
Brain | Expression time (Embryonic, week 20)	0.00695798
CADD | Domain (lcompl)	0.0068843
Heart-LeftVentricle | Expression variability (donors)	0.00680917
Transformed Cells 2 | Overexpressed interactors	0.00672538
Brain | Expression time (newborn)	0.00671628
Uterus | Differential interactions	0.00663662
Vagina | Overexpressed interactors	0.00653923
Brain Basal Ganglia 1 | Overexpressed interactors	0.00645652
Ovary | Expression time (Embryonic, week 4)	0.00635909
Skin 1 | Biological processes	0.00633676
Liver | Overexpressed interactors	0.00631376
Artery 3 | Expression (GTEx)	0.0062108
Testis | Expression variability (donors)	0.00615568
Thyroid | Biological processes	0.00596171
Esophagus 2 | Overexpressed interactors	0.00574975
Colon 1 | Overexpressed interactors	0.00570142
Brain Substantia Nigra | Paralog compensation	0.0055719
Brain Hypothalamus | Overexpressed interactors	0.00550353
Brain Hippocampus | Expression (GTEx)	0.00548663
Cerebellum | Expression time (Embryonic, week 6)	0.00544312
Artery 1 | Overexpressed interactors	0.00539965
Esophagus 1 | Overexpressed interactors	0.00538023
Heart | Expression time (newborn)	0.00532362
Testis | Expression time (Embryonic, week 16)	0.00530446
Salivary Gland | Expression (GTEx)	0.00526232
Testis | Paralog compensation	0.00523263
Prostate | Paralog compensation	0.00520608
Kidney | Expression time (Embryonic, week 12)	0.00519744
Liver | Expression time (Embryonic, week 8)	0.00499507
Heart | Expression time (infant)	0.00493728
Cerebellum | Expression time (Embryonic, week 7)	0.00481053
Small Intestine - Terminal Ileum | Overexpressed interactors	0.00477858
Pituitary | Paralog compensation	0.00476298
Esophagus 3 | Biological processes	0.004678
Lung | Overexpressed interactors	0.00467688
Pituitary | Overexpressed interactors	0.00466219
Kidney | Expression time (school)	0.00462575
Brain Frontal Cortex | Paralog compensation	0.0044288
Heart 2 | Paralog compensation	0.00441788
Brain Basal Ganglia 3 | Paralog compensation	0.00426136
Ovary | Expression time (Embryonic, week 11)	0.00422895
Pancreas | Paralog compensation	0.00420225
Brain1 | Biological processes	0.00418596
Nerve | Biological processes	0.0041777
Uterus | Overexpressed interactors	0.00408678
Spleen | Overexpressed interactors	0.00400525
Blood | Biological processes	0.00397202
CADD | Dst2SplType (ACCEPTOR)	0.00392256
Artery 3 | Paralog compensation	0.00391588
Brain Cerebellum | Overexpressed interactors	0.003839
Thyroid | Paralog compensation	0.00381313
Colon 1 | Paralog compensation	0.00369677
Adipose Visceral | Paralog compensation	0.00362298
Brain Basal Ganglia 2 | Overexpressed interactors	0.00357557
Breast | Overexpressed interactors	0.00356352
Artery 1 | Biological processes	0.00352683
Skin 2 | Overexpressed interactors	0.00351246
Esophagus 2 | Paralog compensation	0.00342587
Colon 2 | Overexpressed interactors	0.00324662
Artery 1 | Paralog compensation	0.00323877
CADD | TF Binding motif (tOverlapMotifs)	0.00318202
Brain Hypothalamus | Paralog compensation	0.00309821
Skin 2 | Biological processes	0.00306439
Cervix 1 | Paralog compensation	0.00300502
CADD | Splicing (SpliceAI-don-gain)	0.00297546
Brain Hippocampus | Overexpressed interactors	0.00290881
CADD | TF Binding motif (motifDist)	0.00290366
Brain Cerebellum | Paralog compensation	0.00268531
Liver | Biological processes	0.00259297
Esophagus 3 | Paralog compensation	0.00257944
Cervix 2 | Overexpressed interactors	0.00249998
Skeletal Muscle | Expression (GTEx)	0.00236556
Fallopian Tube | Paralog compensation	0.00234992
CADD | Consequence (CANONICALSPLICE)	0.00233602
Uterus | Paralog compensation	0.00230574
Artery-Tibial | Expression variability (donors)	0.00227077
Vagina | Expression (GTEx)	0.00218985
Cervix 2 | Paralog compensation	0.0021609
Ovary | Expression time (Embryonic, week 8)	0.00195249
Bladder | Overexpressed interactors	0.00194921
Breast | Paralog compensation	0.00183947
Blood | Paralog compensation	0.00182385
Artery 2 | Paralog compensation	0.00168925
Nerve | Paralog compensation	0.00160617
Bladder | Paralog compensation	0.00146028
Small Intestine - Terminal Ileum | Paralog compensation	0.00141148
Skeletal Muscle | Paralog compensation	0.0013835
Esophagus 2 | Expression (GTEx)	0.00127702
Lung | Paralog compensation	0.00123626
Brain Hippocampus | Paralog compensation	0.0011047
CADD | micro-RNA (mirSVR-E)	0.00109581
Spleen | Paralog compensation	0.00107943
Skin 2 | Paralog compensation	0.000680781
Heart 1 | Paralog compensation	0.000470097
Stomach | Paralog compensation	9.7368e-05
Brain Amygdala | Paralog compensation	2.95059e-06
CADD | Variant frequency (Freq100bp)	4.02678e-07
CADD | Consequence (INTRONIC)	2.80905e-09
Esophagus 1 | Paralog compensation	7.90829e-10
Adrenal Gland | Paralog compensation	7.61122e-10
CADD | Domain (ncoils)	0
Brain Basal Ganglia 1 | Paralog compensation	0
CADD | Domain (other)	0
Brain Basal Ganglia 2 | Paralog compensation	0
CADD | Consequence (UPSTREAM)	0
Brain Cerebellar | Paralog compensation	0
CADD | Consequence (STOPLOST)	0
Brain Anterior | Paralog compensation	0
CADD | Domain (sigp)	0
CADD | Consequence (SPLICESITE)	0
Transformed Cells 2 | Paralog compensation	0
CADD | Consequence (NONCODING CHANGE)	0
CADD | Conservation (GerpRS)pval	0
CADD | Consequence (INFRAME)	0
Thyroid | Overexpressed interactors	0
CADD | TF Binding motif (motifEHIPos)	0
CADD | Consequence (5PRIMEUTR)	0
CADD | Consequence (3PRIMEUTR)	0
CADD | AnnoType (Transcript)	0
CADD | AnnoType (NonCodingTranscript)	0
CADD | AnnoType (Intergenic)	0
CADD | TF Binding motif (motifEScoreChng)	0
CADD | Type (DEL)	0
Brain Cortex | Paralog compensation	0
Vagina | Paralog compensation	0
CADD | TF Binding motif (motifECount)	0
Ovary | Paralog compensation	0
CADD | Consequence (DOWNSTREAM)	0

## Sheet: Brain-3
SHAP feature importance values of the brain-3 model
Feature	Importance
CADD | Pathogenic score (PHRED)	1.55332
CADD | Pathogenic score (RawScore)	1.29741
CADD | Consequence (ConsScore)	0.688311
CADD | TF Binding motif (minDistTSE)	0.357182
CADD | Conservation (mamPhyloP)	0.319601
Liver | Expression variability (time)	0.271563
CADD | Variant frequency (Rare100bp)	0.237634
Testis | Expression variability (time)	0.208764
Adipose Visceral Omentum | eQTLs (GTEx)	0.201774
CADD | Conservation (GerpRS)	0.194042
CADD | Variant frequency (Rare10000bp)	0.190969
CADD | Variant location (protPos)	0.190158
CADD | Conservation (verPhyloP)	0.185788
CADD | Variant location (cDNApos)	0.176344
CADD | Splicing (MMSp exon)	0.176238
CADD | Variant frequency (Freq10000bp)	0.16876
CADD | Variant frequency (Freq100bp)	0.157957
CADD | Conservation (GerpS)	0.144201
Esophagus 3 | Differential interactions	0.143197
CADD | GC content (CpG)	0.142283
relCADD | Variant location (CDSpos)	0.140446
Blood | eQTLs (GTEx)	0.12316
Small Intestine - Terminal Ileum | Preferential expression	0.119803
Pituitary | eQTLs (GTEx)	0.11939
CADD | Conservation (priPhCons)	0.119257
CADD | Variant frequency (Dist2Mutation)	0.11591
CADD | Variant location (relcDNApos)	0.11473
CADD | Variant location (minDistTSS)	0.113198
Skin 2 | eQTLs (GTEx)	0.113136
CADD | Consequence (STOPGAINED)	0.110746
Artery Aorta | eQTLs (GTEx)	0.108961
Brain Cortex | eQTLs (GTEx)	0.108422
Esophagus 2 | Preferential expression	0.105773
Brain Hypothalamus | eQTLs (GTEx)	0.105672
Brain Anterior cingulate cortex BA24 | eQTLs (GTEx)	0.103639
Nerve-Tibial | Expression variability (donors)	0.103388
Fallopian Tube | Preferential expression	0.102476
Adrenal Gland | Preferential expression	0.10095
Brain Basal Ganglia 2 | Preferential expression	0.100885
CADD | Pathogenic score (SIFTval)	0.0978273
Brain Frontal Cortex | Overexpressed interactors	0.0976203
Spinal Cord | Preferential expression	0.0967683
Spleen | Preferential expression	0.0960853
Brain Hippocampus | eQTLs (GTEx)	0.0940951
CADD | GC content (GC)	0.0935197
CADD | Conservation (verPhCons)	0.0929541
Ovary | eQTLs (GTEx)	0.0892786
Brain Frontal Cortex BA9 | eQTLs (GTEx)	0.0888372
Nerve | Differential interactions	0.0880086
CADD | Conservation (priPhyloP)	0.0863229
Salivary Gland | Preferential expression	0.0858863
CADD | Conservation (GerpN)	0.0846628
Heart 1 | Preferential expression	0.0844893
CADD | Variant frequency (Freq1000bp)	0.081109
Brain | Expression time (Embryonic, week 9)	0.0806624
Testis | Expression time (youngTeenager)	0.0792518
CADD | Splicing (Dst2Splice)	0.078609
Uterus | Differential interactions	0.0771347
CADD | Variant frequency (Sngl10000bp)	0.075557
CADD | Conservation (Grantham)	0.0745803
Brain Substantia Nigra | Overexpressed interactors	0.0735857
Heart 1 | Biological processes	0.0728031
Brain | Expression variability (time)	0.0716817
Heart-LeftVentricle | Expression variability (donors)	0.0716148
Transformed Cells 2 | Overexpressed interactors	0.0714874
Nerve | Preferential expression	0.0693153
CADD | Variant frequency (Rare1000bp)	0.0683482
Brain Substantia nigra | eQTLs (GTEx)	0.0678013
Cervix 2 | Preferential expression	0.0669208
CADD | Variant location (relProtPos)	0.0664469
Pancreas | eQTLs (GTEx)	0.0656554
CADD | Conservation (mamPhCons)	0.0640805
Colon 1 | Preferential expression	0.0620567
Brain Cerebellum | eQTLs (GTEx)	0.061694
Cervix 1 | Preferential expression	0.0616207
Transformed Cells 2 | Preferential expression	0.0615395
Liver | Differential interactions	0.0614076
Colon Transverse | eQTLs (GTEx)	0.0613089
Testis | Expression time (olderMidAge)	0.061301
Kidney | Expression time (Embryonic, week 5)	0.060497
Uterus | Preferential expression	0.0592566
Cerebellum | Expression time (infant)	0.0582598
Stomach | Expression (GTEx)	0.0567886
Heart Atrial Appendage | eQTLs (GTEx)	0.0555439
Ovary | Expression time (Embryonic, week 9)	0.0554115
Kidney 1 | Preferential expression	0.0553567
Skin 1 | Preferential expression	0.0553479
Brain Frontal Cortex | Preferential expression	0.0551467
Esophagus 2 | Biological processes	0.0550859
Esophagus 1 | Preferential expression	0.054978
Esophagus 1 | Differential interactions	0.0544221
Blood | Biological processes	0.0542766
Pituitary | Differential interactions	0.054116
Cells - Cultured fibroblasts | Overexpressed interactors	0.0539979
Heart 2 | Preferential expression	0.0539659
Spinal Cord | Expression (GTEx)	0.0530546
Skin 2 | Preferential expression	0.0530517
CADD | Pathogenic score (PolyPhenVal)	0.0527228
Blood | Preferential expression	0.0525826
Artery 1 | Differential interactions	0.0521059
Heart | Expression time (Embryonic, week 9)	0.0518289
Cells - Cultured fibroblasts | Preferential expression	0.0515799
Brain Cerebellar Hemisphere | eQTLs (GTEx)	0.0513867
Pituitary | Preferential expression	0.0512298
Stomach | eQTLs (GTEx)	0.0496959
Vagina | eQTLs (GTEx)	0.0496352
Kidney | Expression time (Embryonic, week 8)	0.0490198
Heart 2 | Differential interactions	0.0489524
CADD | Variant frequency (Sngl1000bp)	0.0488734
Testis | Expression time (oldTeenager)	0.0487381
Esophagus Mucosa | eQTLs (GTEx)	0.048282
Skeletal Muscle | Preferential expression	0.0482738
Artery 3 | Differential interactions	0.0479081
Thyroid | Differential interactions	0.0476588
Breast | Overexpressed interactors	0.0476539
Thyroid | Preferential expression	0.0468962
Breast | Differential interactions	0.0468851
CADD | Splicing (SpliceAI-acc-gain)	0.0466284
Adrenal Gland | eQTLs (GTEx)	0.0459953
Artery 2 | Preferential expression	0.0456226
Adipose-Subcutaneous | Expression variability (donors)	0.0455833
Ovary | Overexpressed interactors	0.0454613
Adipose Subcutaneous | Preferential expression	0.0453127
Brain Basal Ganglia 2 | Overexpressed interactors	0.0451817
Cerebellum | Expression time (newborn)	0.045035
Breast | Preferential expression	0.0447188
Brain Caudate basal ganglia | eQTLs (GTEx)	0.0443885
Cerebellum | Expression time (toddler)	0.0439623
CADD | Domain (ncoils)	0.0435714
Brain | Expression time (senior)	0.0434207
Brain Putamen basal ganglia | eQTLs (GTEx)	0.0433355
Stomach | Differential interactions	0.042931
CADD | Splicing (MMSp donorIntron)	0.0428552
Testis | Expression time (Senior)	0.0428123
Brain Basal Ganglia 1 | Preferential expression	0.0407414
Brain Amygdala | Preferential expression	0.0403861
Brain-Cortex | Expression variability (donors)	0.0403801
Brain | Expression time (Embryonic, week 7)	0.0400431
Kidney | Expression time (Embryonic, week 9)	0.0398773
Uterus | eQTLs (GTEx)	0.0393204
Liver | Expression time (toddler)	0.0393184
Brain | Expression time (Embryonic, week 12)	0.0390959
Brain Hypothalamus | Expression (GTEx)	0.0390795
Pancreas | Preferential expression	0.0390458
CADD | Splicing (SpliceAI-don-gain)	0.0389799
Prostate | Preferential expression	0.0388528
Lung | Differential interactions	0.0388233
Artery 2 | Biological processes	0.0387243
Spinal Cord | Differential interactions	0.0386535
Brain Amygdala | eQTLs (GTEx)	0.0385119
Vagina | Preferential expression	0.0384456
Skin 1 | Biological processes	0.0383025
Spleen | eQTLs (GTEx)	0.0379168
Brain Hippocampus | Preferential expression	0.0374905
Kidney | Expression time (Embryonic, week 10)	0.0374554
Lung | Expression variability (donors)	0.0369097
Esophagus 3 | Preferential expression	0.0368959
Heart 1 | Overexpressed interactors	0.0365426
Liver | Preferential expression	0.0365263
Brain Basal Ganglia 1 | Expression (GTEx)	0.0362951
Colon 2 | Preferential expression	0.0362247
Esophagus-Mucosa | Expression variability (donors)	0.0361449
Liver | Expression time (youngAdult)	0.0358695
Ovary | Preferential expression	0.0356577
Liver | eQTLs (GTEx)	0.0356348
Thyroid | Expression variability (donors)	0.0356322
Heart | Expression time (Embryonic, week 5)	0.0354323
Lung | Preferential expression	0.0353787
Liver | Expression time (Embryonic, week 4)	0.033952
CADD | Consequence (INTRONIC)	0.0336898
Transformed Cells 1 | Differential interactions	0.0334428
Pancreas | Overexpressed interactors	0.033348
Brain Spinal cord cervical c-1 | eQTLs (GTEx)	0.0332213
Brain Substantia Nigra | Preferential expression	0.0330896
Liver | Expression variability (donors)	0.0329839
Brain Nucleus accumbens basal ganglia | eQTLs (GTEx)	0.0328544
CADD | Variant frequency (Sngl100bp)	0.0326664
Small Intestine - Terminal Ileum | Overexpressed interactors	0.032566
Testis | Expression time (youngMidAge)	0.0323915
CADD | Domain (hmmpanther)	0.0322858
Skin 1 | eQTLs (GTEx)	0.0321833
Testis | eQTLs (GTEx)	0.0320658
Artery 3 | Biological processes	0.0319021
Brain Amygdala | Differential interactions	0.031877
Transformed Cells 2 | Expression (GTEx)	0.0316364
WholeBlood | Expression variability (donors)	0.0313494
Prostate | Biological processes	0.0313319
Colon Sigmoid | eQTLs (GTEx)	0.0308486
Small Intestine Terminal Ileum | eQTLs (GTEx)	0.0306929
Esophagus 3 | Biological processes	0.030688
Brain Cortex | Preferential expression	0.0305853
Cells - Cultured fibroblasts | Expression (GTEx)	0.0305433
Blood | Differential interactions	0.0300783
Artery 3 | Preferential expression	0.0300608
Kidney | Expression time (Embryonic, week 18)	0.0300512
Heart 1 | Differential interactions	0.0299922
Brain Hippocampus | Expression (GTEx)	0.0298606
Brain Cerebellar | Overexpressed interactors	0.0298242
Cells EBV-transformed lymphocytes | eQTLs (GTEx)	0.0297539
Testis | Expression time (Embryonic, week 5)	0.0296601
Brain Basal Ganglia 2 | Expression (GTEx)	0.0296237
Brain Basal Ganglia 3 | Overexpressed interactors	0.029449
Salivary Gland | Differential interactions	0.0290975
Brain | Expression time (teenager)	0.0290107
Colon 1 | Differential interactions	0.0288747
Kidney | Expression time (infant)	0.0285641
Adipose Visceral | Differential interactions	0.0285204
Colon 1 | Biological processes	0.0284336
Brain Hippocampus | Paralog compensation	0.0283515
Ovary | Expression variability (time)	0.0281771
Brain Cerebellar | Preferential expression	0.0280366
Bladder | Preferential expression	0.0275194
Cerebellum | Expression time (olderMidAge)	0.0271835
Testis | Expression time (Embryonic, week 8)	0.0271513
Prostate | Paralog compensation	0.0269648
Ovary | Expression time (Embryonic, week 5)	0.0269163
Uterus | Expression (GTEx)	0.0269008
Heart 2 | Expression (GTEx)	0.0267019
Breast Mammary Tissue | eQTLs (GTEx)	0.026573
CADD | TF Binding motif (tOverlapMotifs)	0.0265297
Ovary | Expression time (Embryonic, week 6)	0.026392
Spleen | Paralog compensation	0.0263223
Kidney | Expression time (Embryonic, week 11)	0.0262789
Liver | Expression time (Embryonic, week 10)	0.0262235
Colon 2 | Overexpressed interactors	0.0261671
Brain | Expression time (school)	0.0259893
Skin-NotSunExposed(Suprapubic) | Expression variability (donors)	0.0257864
Testis | Preferential expression	0.0256393
Liver | Expression time (Embryonic, week 9)	0.0255418
Esophagus Gastroesophageal Junction | eQTLs (GTEx)	0.0255159
Brain | Expression time (Embryonic, week 19)	0.0253456
Thyroid | eQTLs (GTEx)	0.0253316
Ovary | Differential interactions	0.0252669
Breast | Biological processes	0.0252093
Brain | Expression time (Embryonic, week 16)	0.0251819
Skin 2 | Differential interactions	0.0251695
Liver | Expression time (Embryonic, week 11)	0.0250335
Cerebellum | Expression time (Embryonic, week 5)	0.0249954
Cerebellum | Expression time (Embryonic, week 4)	0.0246036
Adrenal Gland | Overexpressed interactors	0.0245617
Kidney | Expression time (Embryonic, week 12)	0.0245024
Brain | Expression time (newborn)	0.0244359
Nerve Tibial | eQTLs (GTEx)	0.0243627
Spleen | Expression (GTEx)	0.0243153
Brain | Expression time (Embryonic, week 13)	0.0239982
Salivary Gland | eQTLs (GTEx)	0.0237781
CADD | AnnoType (Transcript)	0.0234562
Testis | Expression time (Embryonic, week 19)	0.0234139
Ovary | Expression time (Embryonic, week 11)	0.0233104
Brain | Expression time (Embryonic, week 8)	0.0231834
Kidney | Expression time (Embryonic, week 19)	0.022996
Artery Tibial | eQTLs (GTEx)	0.0229357
Brain | Expression time (olderMidAge)	0.0228507
Brain Cerebellum | Paralog compensation	0.0227639
Brain Basal Ganglia 1 | Overexpressed interactors	0.0227342
Stomach | Preferential expression	0.0224753
Adipose Subcutaneous | eQTLs (GTEx)	0.0224644
Testis | Expression time (Embryonic, week 6)	0.0223555
Testis | Expression time (youngAdult)	0.0223407
CADD | TF Binding motif (motifDist)	0.0221361
CADD | Consequence (SYNONYMOUS)	0.0219543
Brain Basal Ganglia 1 | Differential interactions	0.0219334
Testis | Differential interactions	0.0218731
Esophagus 2 | Differential interactions	0.0218151
Brain-Cerebellum | Expression variability (donors)	0.0218075
Cerebellum | Expression time (Embryonic, week 16)	0.0217736
Brain Basal Ganglia 3 | Preferential expression	0.0217545
Liver | Expression time (infant)	0.021504
Cerebellum | Expression time (Embryonic, week 12)	0.021317
Skeletal Muscle | Biological processes	0.0212808
Liver | Expression time (olderMidAge)	0.021107
Adipose Visceral | Preferential expression	0.021068
Skeletal Muscle | Overexpressed interactors	0.0210117
Cerebellum | Expression variability (time)	0.0209244
Small Intestine - Terminal Ileum | Expression (GTEx)	0.020791
Skin-SunExposed(Lowerleg) | Expression variability (donors)	0.0207305
Adipose Subcutaneous | Biological processes	0.020721
Esophagus Muscularis | eQTLs (GTEx)	0.0207
Brain Cerebellum | Expression (GTEx)	0.0206509
Liver | Expression time (Embryonic, week 5)	0.0205931
CADD | Length	0.0202604
Brain | Expression time (youngAdult)	0.0202583
Brain Frontal Cortex | Expression (GTEx)	0.0202062
Blood | Expression (GTEx)	0.019992
Cerebellum | Expression time (Embryonic, week 10)	0.0199542
Artery 2 | Differential interactions	0.0199458
Brain Anterior | Preferential expression	0.0197604
Brain Hypothalamus | Overexpressed interactors	0.0197051
Liver | Expression time (senior)	0.0196686
Testis | Expression time (Embryonic, week 4)	0.0196389
Brain Substantia Nigra | Differential interactions	0.0196125
Kidney | Expression variability (time)	0.0194299
Kidney 2 | Expression (GTEx)	0.0191246
Liver | Expression time (Embryonic, week 13)	0.0190178
Blood | Paralog compensation	0.018964
Cerebellum | Expression time (Embryonic, week 9)	0.0188615
Skin 1 | Paralog compensation	0.0188174
Lung | eQTLs (GTEx)	0.0187183
Brain Amygdala | Expression (GTEx)	0.0186068
Ovary | Expression time (Embryonic, week 13)	0.0185998
Brain Amygdala | Overexpressed interactors	0.0185648
Brain Substantia Nigra | Expression (GTEx)	0.0184751
Adrenal Gland | Paralog compensation	0.0184422
CADD | Pathogenic score (dbscSNV-ada score)	0.0183494
CADD | Domain (ndomain)	0.0182113
Ovary | Biological processes	0.0180166
Cervix 2 | Expression (GTEx)	0.0178323
CADD | Consequence (FRAMESHIFT)	0.0176766
Pituitary | Biological processes	0.0175436
Cerebellum | Expression time (Embryonic, week 11)	0.0174015
Prostate | Differential interactions	0.0173381
Ovary | Expression time (Embryonic, week 8)	0.0172958
Liver | Expression time (Embryonic, week 16)	0.0172155
Spinal Cord | Overexpressed interactors	0.0170975
Fallopian Tube | Expression (GTEx)	0.0170555
Cerebellum | Expression time (Embryonic, week 7)	0.0169468
Brain Hypothalamus | Preferential expression	0.0168169
Brain Cerebellum | Preferential expression	0.0167126
CADD | Consequence (NONSYNONYMOUS)	0.0165812
Liver | Expression time (Embryonic, week 6)	0.0165376
Cerebellum | Expression time (Embryonic, week 6)	0.0164108
CADD | Splicing (MMSp donor)	0.0163588
Skeletal Muscle | Expression (GTEx)	0.0163113
Liver | Expression time (Embryonic, week 7)	0.0162064
Brain | Expression time (Embryonic, week 10)	0.0162044
Brain | Expression time (Embryonic, week 20)	0.0160428
Skeletal Muscle | Differential interactions	0.0159807
Liver | Expression time (Embryonic, week 19)	0.0159151
CADD | Splicing (SpliceAI-don-loss)	0.0157541
Pancreas | Expression (GTEx)	0.0157524
Ovary | Expression time (Embryonic, week 16)	0.0157207
Brain Frontal Cortex | Differential interactions	0.0156811
Cerebellum | Expression time (youngMidAge)	0.0156531
Brain Basal Ganglia 3 | Differential interactions	0.0155885
Brain Cerebellum | Overexpressed interactors	0.0155612
Whole Brain | Differential interactions	0.0155046
Testis | Overexpressed interactors	0.0154946
Spinal Cord | Paralog compensation	0.0153787
Brain Hypothalamus | Paralog compensation	0.015303
Kidney | Expression time (Embryonic, week 16)	0.0152132
Skin 2 | Biological processes	0.0151462
Brain Anterior | Expression (GTEx)	0.0151197
Heart | Expression time (Embryonic, week 18)	0.0150018
Skin 2 | Overexpressed interactors	0.0149589
Cerebellum | Expression time (Embryonic, week 8)	0.0148836
Adipose Subcutaneous | Differential interactions	0.0148257
Testis | Expression (GTEx)	0.0147739
Brain1 | Biological processes	0.0146929
Vagina | Differential interactions	0.0145465
Heart | Expression time (Embryonic, week 4)	0.0144817
Testis | Expression time (Embryonic, week 13)	0.0144636
Brain | Expression time (Embryonic, week 5)	0.0142365
Brain Hippocampus | Differential interactions	0.0142227
Bladder | Expression (GTEx)	0.0140643
CADD | Dst2SplType (DONOR)	0.0139971
Brain0 | Biological processes	0.0139668
Cells Transformed fibroblasts | eQTLs (GTEx)	0.0139322
Pituitary | Expression (GTEx)	0.0137923
Brain Cerebellar | Differential interactions	0.0137737
Breast | Expression (GTEx)	0.013738
Heart 2 | Biological processes	0.0135487
Kidney 2 | Preferential expression	0.0135045
Skin 1 | Differential interactions	0.0134555
Cervix 1 | Expression (GTEx)	0.013403
Kidney | Expression time (Embryonic, week 4)	0.013347
Brain Cortex | Expression (GTEx)	0.0133414
Brain | Expression time (toddler)	0.0131336
Artery 3 | Paralog compensation	0.0131136
Kidney 1 | Overexpressed interactors	0.0131099
Prostate | eQTLs (GTEx)	0.0130971
Testis | Paralog compensation	0.0130916
Thyroid | Overexpressed interactors	0.013068
Ovary | Expression time (Embryonic, week 18)	0.0130511
Brain | Expression time (youngMidAge)	0.0128811
Artery 3 | Overexpressed interactors	0.0127804
Esophagus 2 | Overexpressed interactors	0.012715
Adrenal Gland | Expression (GTEx)	0.01271
Pituitary | Paralog compensation	0.0125706
Artery-Tibial | Expression variability (donors)	0.0125407
Brain Basal Ganglia 3 | Expression (GTEx)	0.0125132
Liver | Expression (GTEx)	0.0124909
Spleen | Overexpressed interactors	0.0124655
Brain | Expression time (infant)	0.0124078
Brain Cerebellar | Paralog compensation	0.0123777
Cervix 2 | Paralog compensation	0.0122775
CADD | Consequence (5PRIMEUTR)	0.0122172
Liver | Biological processes	0.0121857
Testis | Expression time (toddler)	0.0120251
Ovary | Expression time (Embryonic, week 10)	0.0120184
Brain Cortex | Overexpressed interactors	0.0118063
Liver | Expression time (Embryonic, week 20)	0.0117864
Brain Cerebellum | Differential interactions	0.0117203
Testis | Expression time (Embryonic, week 16)	0.0116319
CADD | Splicing (MMSp acceptor)	0.0115716
Brain Basal Ganglia 2 | Differential interactions	0.0114883
Liver | Expression time (newborn)	0.0114361
Kidney | Expression time (Embryonic, week 13)	0.0113725
Esophagus 2 | Paralog compensation	0.0113669
Liver | Expression time (Embryonic, week 12)	0.0112976
Testis | Expression time (Embryonic, week 9)	0.0112721
Muscle Skeletal | eQTLs (GTEx)	0.0112464
Brain Hippocampus | Overexpressed interactors	0.0109122
Artery-Aorta | Expression variability (donors)	0.0108961
Cerebellum | Expression time (youngAdult)	0.010777
Thyroid | Biological processes	0.0106959
Liver | Expression time (Embryonic, week 8)	0.0106889
Testis | Expression variability (donors)	0.0106414
Brain Hypothalamus | Differential interactions	0.010473
Vagina | Expression (GTEx)	0.010392
Thyroid | Expression (GTEx)	0.0103548
CADD | Splicing (MMSp acceptorIntron)	0.0103548
Testis | Expression time (Embryonic, week 10)	0.0102257
Heart | Expression time (youngAdult)	0.0101939
Adipose Subcutaneous | Expression (GTEx)	0.0100869
Heart 2 | Overexpressed interactors	0.0100411
Liver | Expression time (Embryonic, week 18)	0.00996828
Artery 2 | Expression (GTEx)	0.00984431
Liver | Expression time (school)	0.00984233
Heart | Expression time (Embryonic, week 7)	0.00983008
Artery Coronary | eQTLs (GTEx)	0.00970187
Testis | Expression time (Embryonic, week 12)	0.00968938
Brain | Expression time (Embryonic, week 4)	0.00968109
Cerebellum | Expression time (Embryonic, week 13)	0.00959778
Skin 1 | Expression (GTEx)	0.00948876
Adipose Visceral | Overexpressed interactors	0.00947503
Ovary | Paralog compensation	0.00933508
Blood | Overexpressed interactors	0.00924901
Kidney | Expression time (Embryonic, week 6)	0.00892936
Kidney 1 | Expression (GTEx)	0.00888435
Esophagus 1 | Biological processes	0.00885368
Colon 1 | Paralog compensation	0.00880975
Kidney 1 | Paralog compensation	0.00879584
Esophagus 1 | Expression (GTEx)	0.00877798
Heart | Expression time (Embryonic, week 13)	0.00875074
Brain Anterior | Overexpressed interactors	0.00872084
Brain Substantia Nigra | Paralog compensation	0.00869308
Heart | Expression time (teenager)	0.0086512
Lung | Expression (GTEx)	0.00863833
Ovary | Expression time (Embryonic, week 4)	0.00862134
Kidney 2 | Overexpressed interactors	0.00859198
Heart Left Ventricle | eQTLs (GTEx)	0.00858579
Brain Amygdala | Paralog compensation	0.00850081
Colon 2 | Expression (GTEx)	0.00848759
Kidney | Expression time (Embryonic, week 20)	0.00839952
Heart | Expression variability (time)	0.00839186
Brain | Expression time (Embryonic, week 11)	0.00837636
Liver | Expression time (teenager)	0.00836854
Brain | Expression time (Embryonic, week 18)	0.00830638
Brain Anterior | Differential interactions	0.00815579
Heart | Expression time (toddler)	0.00810035
Kidney | Expression time (toddler)	0.00791573
Transformed Cells 2 | Differential interactions	0.00773307
Cerebellum | Expression time (teenager)	0.00772572
Heart | Expression time (Embryonic, week 16)	0.00770996
Nerve | Biological processes	0.00767575
Kidney | Expression time (newborn)	0.0076498
Testis | Expression time (Embryonic, week 18)	0.00764197
Adipose Subcutaneous | Paralog compensation	0.00761667
Cerebellum | Expression time (senior)	0.00757555
CADD | Splicing (SpliceAI-acc-loss)	0.00753184
Artery 1 | Biological processes	0.00752914
CADD | micro-RNA (mirSVR-E)	0.00751522
Salivary Gland | Expression (GTEx)	0.00738733
Artery 3 | Expression (GTEx)	0.00737265
Heart-AtrialAppendage | Expression variability (donors)	0.00733309
Transformed Cells 2 | Paralog compensation	0.00729636
Brain Cortex | Differential interactions	0.00722847
Ovary | Expression time (Embryonic, week 12)	0.00719631
Adipose Visceral | Paralog compensation	0.00713651
Heart | Expression time (newborn)	0.00706903
Testis | Expression time (Embryonic, week 11)	0.0070193
Liver | Overexpressed interactors	0.00697311
Heart 1 | Expression (GTEx)	0.00670482
Brain2 | Biological processes	0.00670079
CADD | Type (SNV)	0.00665425
Esophagus 3 | Expression (GTEx)	0.00662223
Ovary | Expression (GTEx)	0.00659585
Kidney | Expression time (Embryonic, week 7)	0.00655165
Skin 2 | Expression (GTEx)	0.00654021
Heart | Expression time (Embryonic, week 11)	0.00652866
Heart | Expression time (Embryonic, week 10)	0.0064448
Heart 1 | Paralog compensation	0.00637786
Heart | Expression time (infant)	0.00635994
CADD | micro-RNA (mirSVR-Aln)	0.00634647
Brain Cerebellar | Expression (GTEx)	0.00628234
Breast-MammaryTissue | Expression variability (donors)	0.00616101
Pituitary | Overexpressed interactors	0.00610227
Heart | Expression time (olderMidAge)	0.00601799
Testis | Biological processes	0.00600424
Muscle-Skeletal | Expression variability (donors)	0.0060022
Colon 1 | Overexpressed interactors	0.00598125
Lung | Biological processes	0.00596626
Skin 2 | Paralog compensation	0.00590795
Heart | Expression time (Embryonic, week 19)	0.00586262
Cerebellum | Expression time (school)	0.00585821
Skeletal Muscle | Paralog compensation	0.00584156
Nerve | Paralog compensation	0.00577377
Adipose Visceral | Biological processes	0.00575583
Uterus | Overexpressed interactors	0.0057484
Nerve | Overexpressed interactors	0.00559733
Esophagus 2 | Expression (GTEx)	0.00513662
CADD | AnnoType (CodingTranscript)	0.00512728
Brain Cortex | Paralog compensation	0.00512205
Brain Basal Ganglia 2 | Paralog compensation	0.00492207
Testis | Expression time (infant)	0.00491951
Esophagus-Muscularis | Expression variability (donors)	0.00468404
Uterus | Biological processes	0.00449659
CADD | micro-RNA (mirSVR-Score)	0.00448103
CADD | Type (INS)	0.00446108
Stomach | Paralog compensation	0.00439086
Artery 1 | Expression (GTEx)	0.00424713
Ovary | Expression time (Embryonic, week 7)	0.0042356
Nerve | Expression (GTEx)	0.00414126
Brain Frontal Cortex | Paralog compensation	0.00408361
Esophagus 1 | Paralog compensation	0.00407166
Artery 1 | Preferential expression	0.00406335
Kidney | Expression time (school)	0.00403444
Uterus | Paralog compensation	0.00398025
Prostate | Expression (GTEx)	0.0039457
Thyroid | Paralog compensation	0.00363391
Testis | Expression time (Embryonic, week 7)	0.00358815
Esophagus 3 | Paralog compensation	0.00357036
CADD | Consequence (CANONICALSPLICE)	0.00352983
Vagina | Overexpressed interactors	0.00349626
Bladder | Paralog compensation	0.00341764
Lung | Overexpressed interactors	0.00310028
Brain Basal Ganglia 1 | Paralog compensation	0.00305461
Vagina | Paralog compensation	0.00278345
CADD | TF Binding motif (motifECount)	0.0027603
Pancreas | Paralog compensation	0.00275262
Skin 1 | Overexpressed interactors	0.00275249
Heart | Expression time (Embryonic, week 8)	0.0025543
Transformed Cells 1 | Paralog compensation	0.00251271
Artery 1 | Paralog compensation	0.00240682
Fallopian Tube | Paralog compensation	0.0022313
Brain Anterior | Paralog compensation	0.00222472
Salivary Gland | Overexpressed interactors	0.00220951
Adipose Subcutaneous | Overexpressed interactors	0.0022082
Cervix 1 | Paralog compensation	0.00212287
Stomach | Overexpressed interactors	0.00210824
CADD | TF Binding motif (motifEScoreChng)	0.00210659
Colon 2 | Paralog compensation	0.00210254
Brain Basal Ganglia 3 | Paralog compensation	0.00202867
Cervix 2 | Overexpressed interactors	0.00201492
Artery 1 | Overexpressed interactors	0.00188041
Heart 2 | Paralog compensation	0.00186662
Colon 1 | Expression (GTEx)	0.00186097
Liver | Paralog compensation	0.00180555
Esophagus 3 | Overexpressed interactors	0.00172748
Heart | Expression time (Embryonic, week 12)	0.00158146
Bladder | Overexpressed interactors	0.00156901
Adipose Visceral | Expression (GTEx)	0.00149987
Heart | Expression time (Embryonic, week 6)	0.00141781
Artery 2 | Paralog compensation	0.00128649
CADD | Dst2SplType (ACCEPTOR)	0.000697366
Prostate | Overexpressed interactors	1.59819e-05
Lung | Paralog compensation	8.23178e-11
CADD | Consequence (UPSTREAM)	0
Artery 2 | Overexpressed interactors	0
CADD | Domain (lcompl)	0
CADD | Consequence (STOPLOST)	0
Esophagus 1 | Overexpressed interactors	0
CADD | Domain (other)	0
CADD | Domain (sigp)	0
CADD | Consequence (SPLICESITE)	0
CADD | TF Binding motif (motifEHIPos)	0
CADD | Consequence (NONCODING CHANGE)	0
Small Intestine - Terminal Ileum | Paralog compensation	0
CADD | Consequence (DOWNSTREAM)	0
Salivary Gland | Paralog compensation	0
CADD | Consequence (3PRIMEUTR)	0
CADD | AnnoType (NonCodingTranscript)	0
CADD | AnnoType (Intergenic)	0
Breast | Paralog compensation	0
Cervix 1 | Overexpressed interactors	0
CADD | Type (DEL)	0
CADD | Conservation (GerpRS)pval	0
Fallopian Tube | Overexpressed interactors	0
CADD | Consequence (INFRAME)	0

## Sheet: Heart
SHAP feature importance values of the heart model
Feature	Importance
CADD | Pathogenic score (PHRED)	1.04045
CADD | Pathogenic score (RawScore)	0.968069
Heart | Expression time (Embryonic, week 11)	0.158447
CADD | Consequence (ConsScore)	0.131857
CADD | Conservation (verPhyloP)	0.130053
CADD | Pathogenic score (PolyPhenVal)	0.123808
Brain Frontal Cortex BA9 | eQTLs (GTEx)	0.096952
Heart 1 | Differential interactions	0.0957214
Heart 1 | Biological processes	0.0797606
Heart | Expression time (Embryonic, week 18)	0.0736341
CADD | Consequence (FRAMESHIFT)	0.0734331
CADD | Pathogenic score (SIFTval)	0.0718065
Heart 2 | Biological processes	0.0646473
Heart | Expression time (Embryonic, week 19)	0.0548063
CADD | Conservation (GerpS)	0.0531761
CADD | Conservation (mamPhyloP)	0.052329
CADD | Consequence (STOPGAINED)	0.0507542
Esophagus 1 | Biological processes	0.0494334
CADD | Pathogenic score (dbscSNV-ada score)	0.0444011
Lung | Overexpressed interactors	0.0424965
Heart 2 | Differential interactions	0.037893
Heart 1 | Preferential expression	0.037706
Heart | Expression time (Embryonic, week 9)	0.0370123
Brain Cortex | Preferential expression	0.035761
CADD | Splicing (MMSp exon)	0.0354256
Heart 2 | Preferential expression	0.0347341
CADD | Splicing (SpliceAI-acc-loss)	0.0333557
Blood | Differential interactions	0.0327644
CADD | Conservation (priPhCons)	0.0318478
Heart | Expression time (Embryonic, week 10)	0.0313179
Heart 2 | Expression (GTEx)	0.0291471
CADD | Splicing (SpliceAI-acc-gain)	0.0291281
Esophagus 2 | Overexpressed interactors	0.0290875
Heart | Expression time (Embryonic, week 12)	0.0290734
Stomach | Preferential expression	0.0274772
Transformed Cells 2 | Preferential expression	0.0273811
Stomach | Differential interactions	0.0261467
CADD | Conservation (Grantham)	0.0254292
Heart-LeftVentricle | Expression variability (donors)	0.0247879
Heart Left Ventricle | eQTLs (GTEx)	0.0243167
Brain Frontal Cortex | Preferential expression	0.0239724
Adipose Visceral Omentum | eQTLs (GTEx)	0.023864
Esophagus 2 | Differential interactions	0.0238449
Heart | Expression time (youngAdult)	0.023812
CADD | Conservation (priPhyloP)	0.0237248
Nerve | Differential interactions	0.0235129
Skin 2 | Biological processes	0.023407
Adrenal Gland | eQTLs (GTEx)	0.0230494
Liver | Differential interactions	0.0222823
CADD | Variant frequency (Rare10000bp)	0.0218856
Cells Transformed fibroblasts | eQTLs (GTEx)	0.0217707
Heart | Expression time (infant)	0.0215697
CADD | Splicing (MMSp donor)	0.0214034
Testis | Differential interactions	0.0207212
CADD | Splicing (SpliceAI-don-gain)	0.02068
Cervix 1 | Preferential expression	0.0203813
Colon 1 | Biological processes	0.0201112
Adrenal Gland | Preferential expression	0.0199093
Skeletal Muscle | Differential interactions	0.0198658
Blood | Biological processes	0.0197269
Heart | Expression time (Embryonic, week 4)	0.0196602
Transformed Cells 1 | Differential interactions	0.0195831
Pituitary | Preferential expression	0.0193353
Skeletal Muscle | Expression (GTEx)	0.0185148
CADD | Variant frequency (Freq10000bp)	0.017891
Ovary | Preferential expression	0.0177533
Heart | Expression time (Embryonic, week 13)	0.0177288
CADD | Variant frequency (Sngl10000bp)	0.0175562
Small Intestine Terminal Ileum | eQTLs (GTEx)	0.0175439
Brain Cerebellar | Preferential expression	0.0173438
Heart | Expression time (Embryonic, week 7)	0.0171996
Artery 3 | Paralog compensation	0.0171279
Cells - Cultured fibroblasts | Expression (GTEx)	0.017051
Uterus | Differential interactions	0.0167651
CADD | TF Binding motif (minDistTSE)	0.0163432
Esophagus Muscularis | eQTLs (GTEx)	0.016294
CADD | Variant frequency (Dist2Mutation)	0.0159778
Testis | Preferential expression	0.0159363
CADD | Splicing (MMSp acceptor)	0.0158235
Thyroid | Biological processes	0.0156266
Heart | Expression time (Embryonic, week 8)	0.0154991
Artery Tibial | eQTLs (GTEx)	0.0153443
Testis | Expression time (Senior)	0.0153389
Thyroid | Differential interactions	0.0153145
CADD | Conservation (GerpN)	0.0152758
Skin 2 | Differential interactions	0.0150246
Cells - Cultured fibroblasts | Preferential expression	0.0149421
Vagina | Differential interactions	0.0148724
Brain Basal Ganglia 3 | Differential interactions	0.0144546
Pituitary | eQTLs (GTEx)	0.0143955
CADD | Splicing (MMSp acceptorIntron)	0.0142712
Lung | Expression variability (donors)	0.0142352
Artery 1 | Biological processes	0.0141229
Artery 3 | Biological processes	0.0138962
Heart | Expression time (Embryonic, week 16)	0.0138575
CADD | GC content (CpG)	0.0138217
Skeletal Muscle | Biological processes	0.013761
Esophagus 2 | Expression (GTEx)	0.0137438
Salivary Gland | Differential interactions	0.0135899
Skin 1 | Biological processes	0.0135833
Adipose Visceral | Preferential expression	0.0133274
Brain Substantia Nigra | Preferential expression	0.0132313
Liver | Expression time (infant)	0.0131403
Esophagus 2 | Preferential expression	0.0130534
Cervix 2 | Preferential expression	0.0129124
Heart | Expression time (toddler)	0.0127859
Heart | Expression time (newborn)	0.0126499
Brain Amygdala | eQTLs (GTEx)	0.0125737
CADD | Variant location (cDNApos)	0.0124415
Brain Hypothalamus | Preferential expression	0.0124407
CADD | Conservation (verPhCons)	0.0123399
Blood | eQTLs (GTEx)	0.0122809
Heart 1 | Expression (GTEx)	0.0121177
CADD | Variant location (relcDNApos)	0.0120014
Artery 2 | Differential interactions	0.0119798
Nerve | Biological processes	0.0118284
Heart | Expression time (teenager)	0.0117469
Prostate | Biological processes	0.011686
Stomach | eQTLs (GTEx)	0.0116076
Skin 1 | eQTLs (GTEx)	0.0114779
Breast Mammary Tissue | eQTLs (GTEx)	0.0114377
Colon 1 | Expression (GTEx)	0.0114168
Pituitary | Biological processes	0.0111514
Ovary | Differential interactions	0.011022
CADD | Variant location (protPos)	0.0106551
Muscle Skeletal | eQTLs (GTEx)	0.0105557
CADD | GC content (GC)	0.0104517
Kidney | Expression time (Embryonic, week 4)	0.0104504
Prostate | Preferential expression	0.0103517
Artery 2 | Preferential expression	0.0103452
Brain Anterior cingulate cortex BA24 | eQTLs (GTEx)	0.0103035
Brain Hippocampus | Overexpressed interactors	0.0103029
Ovary | Expression (GTEx)	0.0102688
Esophagus 2 | Biological processes	0.0102511
Artery Coronary | eQTLs (GTEx)	0.0101893
Heart | Expression time (Embryonic, week 6)	0.0101602
Esophagus Gastroesophageal Junction | eQTLs (GTEx)	0.0101499
Spleen | Preferential expression	0.00995612
Blood | Paralog compensation	0.0097793
Vagina | eQTLs (GTEx)	0.00928021
Kidney 2 | Preferential expression	0.00927981
Skeletal Muscle | Preferential expression	0.00925822
Cells EBV-transformed lymphocytes | eQTLs (GTEx)	0.00917822
Artery 3 | Preferential expression	0.00911976
Transformed Cells 2 | Differential interactions	0.00909444
Artery 2 | Biological processes	0.00906799
Uterus | Preferential expression	0.00899959
Testis | Expression (GTEx)	0.00897836
Esophagus-Muscularis | Expression variability (donors)	0.00896362
Transformed Cells 1 | Paralog compensation	0.00895372
Vagina | Preferential expression	0.00894145
Brain2 | Biological processes	0.00893513
CADD | Variant location (minDistTSS)	0.00877057
Heart-AtrialAppendage | Expression variability (donors)	0.0087599
CADD | Conservation (GerpRS)	0.00865753
Esophagus-Mucosa | Expression variability (donors)	0.00863873
Skin 1 | Differential interactions	0.00852661
Adipose Visceral | Differential interactions	0.00852459
Prostate | Differential interactions	0.00847574
CADD | Variant location (relProtPos)	0.00843309
Liver | Expression variability (donors)	0.00841195
Testis | Expression time (olderMidAge)	0.00834653
Blood | Overexpressed interactors	0.0082857
Brain Basal Ganglia 2 | Preferential expression	0.00828108
Spinal Cord | Preferential expression	0.00822851
Esophagus 1 | Preferential expression	0.00819194
Adrenal Gland | Expression (GTEx)	0.00815634
Testis | Biological processes	0.00814372
Liver | eQTLs (GTEx)	0.00808843
Breast | Differential interactions	0.00806614
Skin 2 | eQTLs (GTEx)	0.00799446
relCADD | Variant location (CDSpos)	0.00797011
Artery 2 | Expression (GTEx)	0.00794044
CADD | Type (SNV)	0.00791978
Brain-Cerebellum | Expression variability (donors)	0.00789886
Small Intestine - Terminal Ileum | Expression (GTEx)	0.0078866
CADD | Variant frequency (Sngl1000bp)	0.00788445
CADD | Conservation (mamPhCons)	0.0078338
CADD | Variant frequency (Sngl100bp)	0.00780367
Brain Spinal cord cervical c-1 | eQTLs (GTEx)	0.00770359
CADD | Splicing (Dst2Splice)	0.0076351
Brain Basal Ganglia 3 | Preferential expression	0.00760034
Adipose Subcutaneous | Differential interactions	0.00759222
Artery 3 | Expression (GTEx)	0.00755469
Artery 1 | Preferential expression	0.00754417
Artery 1 | Differential interactions	0.00752521
Nerve | Preferential expression	0.00751328
CADD | Splicing (SpliceAI-don-loss)	0.00743908
Testis | Expression time (Embryonic, week 8)	0.00733104
Heart 1 | Paralog compensation	0.0072654
Brain Basal Ganglia 1 | Differential interactions	0.00726452
Brain1 | Biological processes	0.0072571
Testis | eQTLs (GTEx)	0.00720971
CADD | micro-RNA (mirSVR-E)	0.00717164
Brain Hippocampus | eQTLs (GTEx)	0.00709123
Heart 2 | Overexpressed interactors	0.00707462
Colon 1 | Differential interactions	0.00691614
Lung | eQTLs (GTEx)	0.00687043
Kidney | Expression time (Embryonic, week 10)	0.00686066
Brain Cerebellum | Preferential expression	0.0068357
Adipose Subcutaneous | Overexpressed interactors	0.00678698
Esophagus Mucosa | eQTLs (GTEx)	0.00675975
Colon 2 | Overexpressed interactors	0.00675328
Ovary | Biological processes	0.00665192
Liver | Expression time (Embryonic, week 6)	0.00664587
Brain Anterior | Preferential expression	0.00661803
Brain Frontal Cortex | Overexpressed interactors	0.00660282
Brain Amygdala | Preferential expression	0.00658279
Kidney | Expression variability (time)	0.00657249
Heart Atrial Appendage | eQTLs (GTEx)	0.00656464
CADD | micro-RNA (mirSVR-Score)	0.00655007
Nerve Tibial | eQTLs (GTEx)	0.00648212
Colon Transverse | eQTLs (GTEx)	0.00643539
Fallopian Tube | Paralog compensation	0.0064137
Esophagus 3 | Biological processes	0.00636602
Testis | Expression time (Embryonic, week 18)	0.0062949
Brain Basal Ganglia 2 | Differential interactions	0.00628853
Esophagus 3 | Differential interactions	0.00628402
Testis | Expression time (oldTeenager)	0.00620806
Heart 2 | Paralog compensation	0.00620356
Heart | Expression time (olderMidAge)	0.00616307
CADD | Domain (ncoils)	0.00615269
Heart | Expression time (Embryonic, week 5)	0.00613441
Esophagus 1 | Differential interactions	0.00611644
Kidney 1 | Preferential expression	0.00605751
CADD | Variant frequency (Freq1000bp)	0.00602777
Salivary Gland | eQTLs (GTEx)	0.00600018
Pituitary | Expression (GTEx)	0.00597542
Testis | Expression time (Embryonic, week 16)	0.00594659
Testis | Expression variability (time)	0.00593217
Skin 2 | Preferential expression	0.00587255
Stomach | Overexpressed interactors	0.00586735
CADD | Variant frequency (Rare1000bp)	0.0058616
Lung | Preferential expression	0.00585406
Fallopian Tube | Preferential expression	0.0058233
Brain | Expression time (Embryonic, week 16)	0.00577477
Artery-Aorta | Expression variability (donors)	0.00574497
Brain-Cortex | Expression variability (donors)	0.00571362
Ovary | Expression time (Embryonic, week 18)	0.00567017
CADD | Length	0.00564499
Brain Hippocampus | Preferential expression	0.00550486
Brain0 | Biological processes	0.00549384
Pituitary | Differential interactions	0.00544787
Lung | Biological processes	0.0054175
Breast | Preferential expression	0.00539979
Spinal Cord | Differential interactions	0.00537112
Adipose Subcutaneous | Preferential expression	0.0053631
Colon Sigmoid | eQTLs (GTEx)	0.00531318
Brain Cortex | eQTLs (GTEx)	0.00526793
Stomach | Expression (GTEx)	0.00526623
Brain | Expression time (Embryonic, week 11)	0.00525736
Testis | Expression time (Embryonic, week 7)	0.00521682
Colon 1 | Preferential expression	0.00520827
Skin-SunExposed(Lowerleg) | Expression variability (donors)	0.0051835
Brain Cerebellum | Differential interactions	0.00517941
Brain | Expression time (Embryonic, week 9)	0.00513065
Bladder | Preferential expression	0.00510423
Lung | Differential interactions	0.00495665
Cervix 2 | Expression (GTEx)	0.00495402
Ovary | Expression variability (time)	0.00493532
Brain Cerebellar Hemisphere | eQTLs (GTEx)	0.00490747
Prostate | eQTLs (GTEx)	0.00486965
Skeletal Muscle | Paralog compensation	0.00481453
CADD | Consequence (NONSYNONYMOUS)	0.0046921
Blood | Expression (GTEx)	0.00466661
Brain | Expression time (teenager)	0.00463918
Blood | Preferential expression	0.00462458
Cerebellum | Expression variability (time)	0.00460643
Brain Caudate basal ganglia | eQTLs (GTEx)	0.00457529
Liver | Biological processes	0.00453146
Cerebellum | Expression time (senior)	0.00446748
Artery 3 | Differential interactions	0.00439807
Esophagus 3 | Preferential expression	0.00434167
Bladder | Paralog compensation	0.00432119
Skin 1 | Preferential expression	0.00427551
Cerebellum | Expression time (Embryonic, week 10)	0.00425687
Colon 2 | Preferential expression	0.00424243
Ovary | eQTLs (GTEx)	0.00423442
Liver | Preferential expression	0.00421907
Brain Amygdala | Differential interactions	0.00420873
Muscle-Skeletal | Expression variability (donors)	0.00419501
CADD | Splicing (MMSp donorIntron)	0.00413785
Transformed Cells 2 | Expression (GTEx)	0.00413113
Liver | Expression time (Embryonic, week 8)	0.00412965
Testis | Expression time (youngAdult)	0.00410535
CADD | Variant frequency (Rare100bp)	0.00410439
Liver | Expression time (Embryonic, week 11)	0.0040969
Spleen | Paralog compensation	0.00408257
Adipose Subcutaneous | Biological processes	0.00407698
Testis | Expression time (infant)	0.00405974
Kidney | Expression time (Embryonic, week 6)	0.00405406
Brain Hypothalamus | eQTLs (GTEx)	0.00395873
Kidney | Expression time (Embryonic, week 19)	0.00394038
Testis | Expression time (youngTeenager)	0.00392805
Small Intestine - Terminal Ileum | Preferential expression	0.00392042
Brain Cerebellar | Expression (GTEx)	0.00387108
Salivary Gland | Paralog compensation	0.00381398
Brain | Expression time (Embryonic, week 12)	0.0037658
Pancreas | eQTLs (GTEx)	0.00375115
Artery 1 | Paralog compensation	0.00374622
Brain Substantia nigra | eQTLs (GTEx)	0.00373128
Salivary Gland | Preferential expression	0.00371851
Kidney 1 | Paralog compensation	0.00371615
Liver | Expression time (Embryonic, week 12)	0.00369481
Liver | Expression time (newborn)	0.00368025
Heart | Expression variability (time)	0.00362736
Brain | Expression time (Embryonic, week 19)	0.00353782
Adipose Subcutaneous | Expression (GTEx)	0.00352041
Brain Cerebellum | eQTLs (GTEx)	0.00351322
Liver | Expression time (Embryonic, week 10)	0.00347944
Brain Basal Ganglia 1 | Preferential expression	0.00347639
Brain Cerebellar | Overexpressed interactors	0.0034403
Artery-Tibial | Expression variability (donors)	0.00341394
Testis | Expression time (youngMidAge)	0.00340022
Brain Substantia Nigra | Expression (GTEx)	0.00335129
Liver | Expression time (Embryonic, week 18)	0.00334372
Cerebellum | Expression time (Embryonic, week 9)	0.00333812
Nerve | Expression (GTEx)	0.00332655
Brain Substantia Nigra | Differential interactions	0.00332283
Esophagus 3 | Paralog compensation	0.00330407
Brain Frontal Cortex | Differential interactions	0.00329364
WholeBlood | Expression variability (donors)	0.00329163
Spleen | Overexpressed interactors	0.0032787
Whole Brain | Differential interactions	0.0032232
Testis | Expression time (Embryonic, week 13)	0.00321815
Cerebellum | Expression time (Embryonic, week 12)	0.00319943
Adipose-Subcutaneous | Expression variability (donors)	0.00315162
CADD | micro-RNA (mirSVR-Aln)	0.00312016
Brain Putamen basal ganglia | eQTLs (GTEx)	0.00311641
Cerebellum | Expression time (toddler)	0.00307212
Skin 2 | Expression (GTEx)	0.00306799
Uterus | eQTLs (GTEx)	0.00306631
Liver | Expression time (Embryonic, week 9)	0.00306087
Brain Hypothalamus | Differential interactions	0.00299203
Liver | Expression time (toddler)	0.00298386
Cervix 1 | Expression (GTEx)	0.00283499
Kidney | Expression time (toddler)	0.00282153
Liver | Expression variability (time)	0.00280975
Artery Aorta | eQTLs (GTEx)	0.00274929
Artery 2 | Paralog compensation	0.00274129
Kidney | Expression time (Embryonic, week 18)	0.00273334
Testis | Expression time (Embryonic, week 9)	0.00272748
Spinal Cord | Overexpressed interactors	0.00270269
Transformed Cells 2 | Paralog compensation	0.00267521
Spleen | eQTLs (GTEx)	0.00266762
Kidney 2 | Expression (GTEx)	0.00266259
Liver | Expression time (Embryonic, week 19)	0.00265713
Cerebellum | Expression time (teenager)	0.00265555
Kidney | Expression time (Embryonic, week 16)	0.00264137
Brain Hippocampus | Differential interactions	0.00261657
Liver | Expression time (Embryonic, week 5)	0.00260717
CADD | Type (INS)	0.0026069
Adipose Subcutaneous | eQTLs (GTEx)	0.00260189
Spinal Cord | Paralog compensation	0.00257763
Testis | Expression time (Embryonic, week 4)	0.00257729
Brain | Expression time (senior)	0.00256184
Thyroid | Preferential expression	0.00255542
Brain | Expression variability (time)	0.0025436
Breast | Biological processes	0.00253629
Brain Cerebellum | Overexpressed interactors	0.00253537
Spleen | Expression (GTEx)	0.00252323
Skeletal Muscle | Overexpressed interactors	0.00252174
Vagina | Expression (GTEx)	0.00252122
Brain Hippocampus | Paralog compensation	0.00251822
Colon 2 | Expression (GTEx)	0.00250684
Adipose Visceral | Expression (GTEx)	0.00246619
Liver | Expression time (teenager)	0.00241916
Cerebellum | Expression time (youngAdult)	0.00241166
Brain Basal Ganglia 3 | Paralog compensation	0.00241123
Liver | Expression time (olderMidAge)	0.00240559
Bladder | Expression (GTEx)	0.00239258
Brain Cerebellar | Differential interactions	0.00237124
Brain | Expression time (Embryonic, week 7)	0.00236684
Lung | Paralog compensation	0.0023432
Cerebellum | Expression time (Embryonic, week 6)	0.00232461
Brain Anterior | Overexpressed interactors	0.00232093
Ovary | Expression time (Embryonic, week 4)	0.00230447
Brain | Expression time (newborn)	0.00226458
Brain Hypothalamus | Overexpressed interactors	0.00226169
Adipose Visceral | Biological processes	0.00225118
Testis | Expression time (Embryonic, week 6)	0.00224654
Liver | Expression time (Embryonic, week 16)	0.00224423
Cerebellum | Expression time (youngMidAge)	0.00224158
Uterus | Expression (GTEx)	0.00221501
Pancreas | Preferential expression	0.00215597
Liver | Expression time (Embryonic, week 13)	0.00214245
Esophagus 2 | Paralog compensation	0.00212212
Kidney 2 | Overexpressed interactors	0.00211113
Heart 1 | Overexpressed interactors	0.00208777
Esophagus 1 | Expression (GTEx)	0.0020599
Ovary | Expression time (Embryonic, week 12)	0.00204908
Kidney | Expression time (Embryonic, week 7)	0.00204892
Kidney | Expression time (Embryonic, week 12)	0.00204832
Artery 1 | Expression (GTEx)	0.00204733
Uterus | Biological processes	0.00203052
Brain Substantia Nigra | Overexpressed interactors	0.00201033
Brain | Expression time (school)	0.00199506
Testis | Paralog compensation	0.00198503
Liver | Expression time (Embryonic, week 20)	0.00198437
Brain Basal Ganglia 1 | Expression (GTEx)	0.00195341
Ovary | Expression time (Embryonic, week 8)	0.00194718
Brain Frontal Cortex | Paralog compensation	0.00193553
Brain | Expression time (Embryonic, week 4)	0.00192612
Fallopian Tube | Overexpressed interactors	0.00189869
Brain Basal Ganglia 2 | Overexpressed interactors	0.00184739
Cerebellum | Expression time (Embryonic, week 8)	0.00181586
Esophagus 1 | Paralog compensation	0.00179566
Brain Cortex | Differential interactions	0.00178607
Cerebellum | Expression time (infant)	0.00176944
Skin-NotSunExposed(Suprapubic) | Expression variability (donors)	0.0017383
Kidney | Expression time (Embryonic, week 9)	0.00171381
Ovary | Expression time (Embryonic, week 9)	0.00167969
Cerebellum | Expression time (Embryonic, week 5)	0.00167856
Liver | Overexpressed interactors	0.0016635
Liver | Expression time (school)	0.00164842
Fallopian Tube | Expression (GTEx)	0.00163515
Ovary | Overexpressed interactors	0.00163419
Brain Nucleus accumbens basal ganglia | eQTLs (GTEx)	0.00161377
Cerebellum | Expression time (Embryonic, week 4)	0.0016017
Spinal Cord | Expression (GTEx)	0.00157302
Transformed Cells 2 | Overexpressed interactors	0.00156536
Brain Basal Ganglia 2 | Expression (GTEx)	0.0015612
Cerebellum | Expression time (olderMidAge)	0.00154496
Prostate | Paralog compensation	0.00154314
Brain | Expression time (youngAdult)	0.00153611
Testis | Expression time (toddler)	0.00153604
Lung | Expression (GTEx)	0.00153566
Nerve-Tibial | Expression variability (donors)	0.00153355
Breast | Overexpressed interactors	0.00152714
Colon 1 | Paralog compensation	0.00151974
Brain Cerebellum | Expression (GTEx)	0.00149896
Stomach | Paralog compensation	0.00149399
Pituitary | Paralog compensation	0.00149134
Testis | Expression variability (donors)	0.00148185
Artery 2 | Overexpressed interactors	0.00145796
Brain | Expression time (Embryonic, week 5)	0.00144584
Salivary Gland | Expression (GTEx)	0.00143603
CADD | Domain (ndomain)	0.00143365
Liver | Expression (GTEx)	0.00143016
Uterus | Paralog compensation	0.00142444
Testis | Overexpressed interactors	0.00142276
Liver | Expression time (senior)	0.00140833
Brain Hypothalamus | Paralog compensation	0.00140179
Brain | Expression time (toddler)	0.0013999
Adrenal Gland | Paralog compensation	0.00139289
Brain Cortex | Overexpressed interactors	0.001385
Brain Anterior | Differential interactions	0.00137438
Cells - Cultured fibroblasts | Overexpressed interactors	0.00137347
Skin 2 | Paralog compensation	0.00137172
Cerebellum | Expression time (Embryonic, week 7)	0.00136005
Liver | Paralog compensation	0.00134012
Adipose Visceral | Overexpressed interactors	0.00131478
Brain Hypothalamus | Expression (GTEx)	0.00131386
CADD | Consequence (INFRAME)	0.00130723
Kidney | Expression time (Embryonic, week 11)	0.00129269
Brain | Expression time (infant)	0.00128656
Brain Basal Ganglia 1 | Paralog compensation	0.00127586
Esophagus 3 | Expression (GTEx)	0.00126752
Testis | Expression time (Embryonic, week 11)	0.00125199
Artery 1 | Overexpressed interactors	0.00125049
Breast | Paralog compensation	0.00124297
CADD | Consequence (SYNONYMOUS)	0.00124106
Cerebellum | Expression time (Embryonic, week 16)	0.00123278
Brain | Expression time (Embryonic, week 18)	0.0012236
Kidney 1 | Expression (GTEx)	0.00121685
CADD | Consequence (3PRIMEUTR)	0.00117804
Adipose Subcutaneous | Paralog compensation	0.00115852
Brain Hippocampus | Expression (GTEx)	0.00115503
Ovary | Expression time (Embryonic, week 16)	0.0011494
Skin 1 | Expression (GTEx)	0.00113137
Pituitary | Overexpressed interactors	0.00112757
Thyroid | Expression (GTEx)	0.00112669
Kidney | Expression time (Embryonic, week 5)	0.00112375
Liver | Expression time (Embryonic, week 7)	0.00111268
Brain Anterior | Expression (GTEx)	0.00110798
Brain Cerebellar | Paralog compensation	0.00110182
Testis | Expression time (Embryonic, week 12)	0.00109797
Thyroid | eQTLs (GTEx)	0.00107507
Prostate | Overexpressed interactors	0.0010589
Kidney | Expression time (infant)	0.00105058
Pancreas | Expression (GTEx)	0.00105005
Testis | Expression time (Embryonic, week 19)	0.00104692
Brain | Expression time (Embryonic, week 8)	0.00102281
Colon 2 | Paralog compensation	0.00101922
Nerve | Overexpressed interactors	0.00101263
Ovary | Paralog compensation	0.0010044
Breast-MammaryTissue | Expression variability (donors)	0.000997141
Ovary | Expression time (Embryonic, week 11)	0.000988639
Adrenal Gland | Overexpressed interactors	0.000986836
Uterus | Overexpressed interactors	0.000964959
Brain Cerebellum | Paralog compensation	0.000963765
CADD | Variant frequency (Freq100bp)	0.000943251
Brain Basal Ganglia 1 | Overexpressed interactors	0.000935319
Small Intestine - Terminal Ileum | Overexpressed interactors	0.000910858
CADD | Consequence (CANONICALSPLICE)	0.000894722
CADD | Domain (lcompl)	0.000886358
Cervix 1 | Overexpressed interactors	0.000883779
CADD | Consequence (SPLICESITE)	0.000874681
Kidney | Expression time (Embryonic, week 13)	0.000872892
Kidney | Expression time (newborn)	0.000870483
Adipose Visceral | Paralog compensation	0.000869441
Ovary | Expression time (Embryonic, week 5)	0.000868196
Pancreas | Paralog compensation	0.000858361
Ovary | Expression time (Embryonic, week 13)	0.000848732
Brain Cortex | Paralog compensation	0.000846103
Brain | Expression time (olderMidAge)	0.000838563
Breast | Expression (GTEx)	0.000834778
Cerebellum | Expression time (school)	0.000816601
Ovary | Expression time (Embryonic, week 10)	0.000802068
Brain Anterior | Paralog compensation	0.000798254
CADD | Dst2SplType (ACCEPTOR)	0.000792045
Brain Basal Ganglia 3 | Expression (GTEx)	0.000786302
Cervix 2 | Overexpressed interactors	0.000783706
Vagina | Paralog compensation	0.000774588
Prostate | Expression (GTEx)	0.000751603
Thyroid | Expression variability (donors)	0.000742017
Vagina | Overexpressed interactors	0.000740849
Brain | Expression time (youngMidAge)	0.000722732
Nerve | Paralog compensation	0.000695863
Small Intestine - Terminal Ileum | Paralog compensation	0.00069445
Brain Amygdala | Expression (GTEx)	0.000682732
Cerebellum | Expression time (newborn)	0.000658826
Cerebellum | Expression time (Embryonic, week 13)	0.000654232
Brain Amygdala | Overexpressed interactors	0.000652796
Skin 2 | Overexpressed interactors	0.000619609
Kidney | Expression time (school)	0.000607203
Liver | Expression time (Embryonic, week 4)	0.000600063
Kidney | Expression time (Embryonic, week 20)	0.000596808
Skin 1 | Overexpressed interactors	0.00057893
Brain | Expression time (Embryonic, week 10)	0.000576733
Artery 3 | Overexpressed interactors	0.000575822
Cerebellum | Expression time (Embryonic, week 11)	0.000574347
Liver | Expression time (youngAdult)	0.000556147
Pancreas | Overexpressed interactors	0.00055598
Esophagus 1 | Overexpressed interactors	0.000531442
Testis | Expression time (Embryonic, week 10)	0.000531066
CADD | TF Binding motif (motifEScoreChng)	0.000526962
Brain Amygdala | Paralog compensation	0.000526631
Brain Basal Ganglia 2 | Paralog compensation	0.000526042
Brain | Expression time (Embryonic, week 13)	0.000520889
CADD | AnnoType (Transcript)	0.000509585
Skin 1 | Paralog compensation	0.000484803
Brain Frontal Cortex | Expression (GTEx)	0.000484083
Cervix 1 | Paralog compensation	0.00047473
Cervix 2 | Paralog compensation	0.000469576
Brain Substantia Nigra | Paralog compensation	0.000437783
Brain Cortex | Expression (GTEx)	0.000435909
Esophagus 3 | Overexpressed interactors	0.000428434
Colon 1 | Overexpressed interactors	0.000428248
Bladder | Overexpressed interactors	0.000420611
Thyroid | Overexpressed interactors	0.000409204
Brain | Expression time (Embryonic, week 20)	0.000407593
Brain Basal Ganglia 3 | Overexpressed interactors	0.000388618
Ovary | Expression time (Embryonic, week 6)	0.000387601
CADD | TF Binding motif (motifDist)	0.000386664
Thyroid | Paralog compensation	0.000368345
Salivary Gland | Overexpressed interactors	0.000353715
CADD | Domain (hmmpanther)	0.000321915
Kidney 1 | Overexpressed interactors	0.00030146
CADD | Dst2SplType (DONOR)	0.00029254
Kidney | Expression time (Embryonic, week 8)	0.000271552
Testis | Expression time (Embryonic, week 5)	0.000268029
CADD | Consequence (INTRONIC)	0.000266712
Ovary | Expression time (Embryonic, week 7)	0.000253874
CADD | TF Binding motif (motifECount)	0.000233318
CADD | AnnoType (CodingTranscript)	0.000170848
CADD | Conservation (GerpRS)pval	1.15368e-07
CADD | TF Binding motif (tOverlapMotifs)	1.08103e-07
CADD | Domain (sigp)	1.07884e-07
CADD | Domain (other)	0
CADD | TF Binding motif (motifEHIPos)	0
CADD | Consequence (DOWNSTREAM)	0
CADD | Consequence (UPSTREAM)	0
CADD | Consequence (5PRIMEUTR)	0
CADD | Consequence (STOPLOST)	0
CADD | AnnoType (Intergenic)	0
CADD | Consequence (NONCODING CHANGE)	0
CADD | AnnoType (NonCodingTranscript)	0
CADD | Type (DEL)	0

## Sheet: Kidney
SHAP feature importance values of the kidney model
Feature	Importance
CADD | Pathogenic score (PHRED)	0.904388
CADD | Pathogenic score (RawScore)	0.773097
CADD | Variant frequency (Rare100bp)	0.238638
Kidney | Expression time (toddler)	0.202705
CADD | Consequence (ConsScore)	0.202417
CADD | Conservation (GerpS)	0.172073
CADD | Pathogenic score (PolyPhenVal)	0.14634
CADD | Consequence (STOPGAINED)	0.13541
CADD | Conservation (priPhCons)	0.130781
CADD | Pathogenic score (SIFTval)	0.128053
CADD | GC content (CpG)	0.114811
CADD | Conservation (verPhyloP)	0.113646
CADD | Conservation (mamPhyloP)	0.109784
CADD | Splicing (MMSp exon)	0.0966606
Kidney | Expression time (infant)	0.0959226
Kidney 2 | Preferential expression	0.0889853
Adrenal Gland | Preferential expression	0.0851726
Brain Cerebellar Hemisphere | eQTLs (GTEx)	0.0847924
CADD | Conservation (priPhyloP)	0.0844847
Artery 2 | Overexpressed interactors	0.0808984
Nerve | Preferential expression	0.075704
CADD | Conservation (GerpN)	0.0729775
Kidney 1 | Preferential expression	0.068174
Heart 1 | Expression (GTEx)	0.0668876
CADD | Conservation (mamPhCons)	0.0657548
CADD | Variant frequency (Sngl10000bp)	0.0621486
Kidney | Expression time (newborn)	0.0598817
Brain Anterior cingulate cortex BA24 | eQTLs (GTEx)	0.0586458
Brain Cerebellum | Preferential expression	0.0570226
Skin 2 | Biological processes	0.0565311
Thyroid | Preferential expression	0.0545761
Colon Sigmoid | eQTLs (GTEx)	0.0536867
Brain Substantia nigra | eQTLs (GTEx)	0.0535885
Brain | Expression variability (time)	0.053416
Liver | Expression time (Embryonic, week 9)	0.0532196
Breast | Preferential expression	0.0525178
Brain Cortex | eQTLs (GTEx)	0.0522302
Artery Coronary | eQTLs (GTEx)	0.0520671
CADD | Variant frequency (Rare1000bp)	0.0518463
Esophagus 3 | Biological processes	0.0515643
Esophagus Mucosa | eQTLs (GTEx)	0.0510536
Kidney 1 | Expression (GTEx)	0.050965
Adipose Subcutaneous | Preferential expression	0.0489074
Pancreas | eQTLs (GTEx)	0.048765
Artery 3 | Overexpressed interactors	0.0477678
Uterus | eQTLs (GTEx)	0.0477075
Ovary | Preferential expression	0.047541
Blood | Preferential expression	0.0472448
Liver | Differential interactions	0.0471054
CADD | Consequence (FRAMESHIFT)	0.0462627
CADD | Variant frequency (Freq10000bp)	0.0460674
Kidney | Expression variability (time)	0.0437547
Esophagus 3 | Overexpressed interactors	0.0435046
Spleen | eQTLs (GTEx)	0.0431615
Kidney 2 | Expression (GTEx)	0.0431336
CADD | Consequence (SYNONYMOUS)	0.0428019
Skeletal Muscle | Differential interactions	0.0423907
Cervix 2 | Preferential expression	0.0411316
Kidney | Expression time (Embryonic, week 16)	0.040641
Kidney | Expression time (Embryonic, week 19)	0.0404952
CADD | Variant frequency (Sngl100bp)	0.040365
Thyroid | Expression variability (donors)	0.0393681
Pituitary | Differential interactions	0.0384212
Testis | eQTLs (GTEx)	0.0382752
Pituitary | Preferential expression	0.0380823
Kidney | Expression time (Embryonic, week 20)	0.0380559
Heart | Expression time (teenager)	0.0371138
Kidney 2 | Overexpressed interactors	0.0371107
CADD | GC content (GC)	0.0363329
CADD | Variant frequency (Sngl1000bp)	0.0355511
CADD | TF Binding motif (minDistTSE)	0.0352155
Skin 1 | eQTLs (GTEx)	0.0349043
Pancreas | Expression (GTEx)	0.0346035
Cerebellum | Expression time (Embryonic, week 8)	0.0340704
Adipose Visceral | Preferential expression	0.0336692
Small Intestine - Terminal Ileum | Preferential expression	0.0334939
Cerebellum | Expression time (newborn)	0.033413
Kidney | Expression time (Embryonic, week 8)	0.0329881
Liver | Expression time (Embryonic, week 16)	0.0328372
Kidney | Expression time (Embryonic, week 13)	0.0323619
Heart Atrial Appendage | eQTLs (GTEx)	0.0322627
CADD | Conservation (verPhCons)	0.0320551
Brain Frontal Cortex BA9 | eQTLs (GTEx)	0.0319473
Artery 1 | Biological processes	0.0318017
Colon 1 | Expression (GTEx)	0.0316413
Cervix 1 | Preferential expression	0.0314239
Skeletal Muscle | Expression (GTEx)	0.0313512
Stomach | Differential interactions	0.0312433
Spleen | Overexpressed interactors	0.030625
CADD | Variant frequency (Dist2Mutation)	0.0302668
Heart 2 | Expression (GTEx)	0.0302142
Prostate | Expression (GTEx)	0.0300965
Esophagus 3 | Preferential expression	0.0295097
Uterus | Expression (GTEx)	0.0290531
Pituitary | Expression (GTEx)	0.0286286
CADD | Splicing (Dst2Splice)	0.0285128
Nerve | Biological processes	0.0285017
Heart | Expression time (Embryonic, week 5)	0.0281684
Brain Basal Ganglia 2 | Differential interactions	0.0281583
Liver | Expression time (Embryonic, week 10)	0.0279838
Adipose Subcutaneous | Biological processes	0.0279543
CADD | Consequence (NONSYNONYMOUS)	0.0273857
Brain Hippocampus | eQTLs (GTEx)	0.0273559
CADD | Variant frequency (Freq1000bp)	0.027351
CADD | Variant location (relcDNApos)	0.0270065
Heart | Expression variability (time)	0.0268457
CADD | Pathogenic score (dbscSNV-ada score)	0.0266502
Artery 3 | Preferential expression	0.0260699
Testis | Overexpressed interactors	0.0259552
Brain Cerebellum | Expression (GTEx)	0.0257707
Artery 1 | Expression (GTEx)	0.0255414
CADD | Variant frequency (Rare10000bp)	0.0255208
WholeBlood | Expression variability (donors)	0.0254912
Pituitary | Biological processes	0.0250003
Liver | Expression variability (time)	0.0249218
CADD | Conservation (GerpRS)	0.0248938
Cerebellum | Expression variability (time)	0.0247632
Colon 1 | Preferential expression	0.0246603
Kidney | Expression time (Embryonic, week 18)	0.0246102
Heart 1 | Preferential expression	0.0245088
Prostate | eQTLs (GTEx)	0.0243678
CADD | Variant location (relProtPos)	0.0242347
Breast | Biological processes	0.0242224
Lung | Biological processes	0.0241267
CADD | Conservation (Grantham)	0.0240997
Colon 2 | Preferential expression	0.0240508
CADD | Variant location (cDNApos)	0.0240013
Brain Substantia Nigra | Overexpressed interactors	0.0232648
Skeletal Muscle | Preferential expression	0.0230395
Spleen | Preferential expression	0.022627
Kidney | Expression time (Embryonic, week 5)	0.0221984
Ovary | Expression variability (time)	0.0217336
Testis | Expression time (oldTeenager)	0.0215714
Esophagus 2 | Biological processes	0.0215526
Esophagus 2 | Expression (GTEx)	0.0215259
Artery 3 | Differential interactions	0.0212316
Stomach | eQTLs (GTEx)	0.0209025
CADD | Variant location (protPos)	0.0207633
Adipose Subcutaneous | eQTLs (GTEx)	0.0206329
CADD | Variant location (minDistTSS)	0.0206055
Blood | Expression (GTEx)	0.0202885
Heart | Expression time (Embryonic, week 12)	0.0200428
Vagina | eQTLs (GTEx)	0.0200285
Testis | Expression time (infant)	0.0199313
Adipose Visceral Omentum | eQTLs (GTEx)	0.0199057
Kidney | Expression time (Embryonic, week 11)	0.0198782
Blood | Overexpressed interactors	0.019829
Cerebellum | Expression time (Embryonic, week 11)	0.0191014
Brain Cerebellar | Expression (GTEx)	0.0189929
Brain-Cortex | Expression variability (donors)	0.0189354
Liver | eQTLs (GTEx)	0.0189213
Testis | Expression variability (time)	0.0189141
Blood | Differential interactions	0.0189058
Transformed Cells 2 | Preferential expression	0.0187956
Artery Tibial | eQTLs (GTEx)	0.0187002
Heart | Expression time (Embryonic, week 16)	0.0185765
Kidney | Expression time (school)	0.0185425
Brain | Expression time (infant)	0.0185319
Adrenal Gland | eQTLs (GTEx)	0.0184749
Testis | Expression (GTEx)	0.018472
Thyroid | Biological processes	0.0183375
Brain | Expression time (youngAdult)	0.0183036
Uterus | Preferential expression	0.0182182
Brain Basal Ganglia 2 | Expression (GTEx)	0.0182099
Small Intestine Terminal Ileum | eQTLs (GTEx)	0.01809
Esophagus 1 | Differential interactions	0.0180697
Lung | Expression (GTEx)	0.0179351
Lung | Differential interactions	0.0177619
Testis | Expression time (Embryonic, week 10)	0.0177315
Cerebellum | Expression time (Embryonic, week 7)	0.0174941
Brain Amygdala | Preferential expression	0.0174373
Testis | Expression variability (donors)	0.0174134
Adipose Visceral | Expression (GTEx)	0.017266
Cells EBV-transformed lymphocytes | eQTLs (GTEx)	0.0171528
Colon 2 | Expression (GTEx)	0.0171274
Brain Frontal Cortex | Differential interactions	0.0170489
Kidney | Expression time (Embryonic, week 9)	0.0170003
Bladder | Preferential expression	0.016956
Salivary Gland | Preferential expression	0.0168307
Brain | Expression time (olderMidAge)	0.016706
Heart | Expression time (Embryonic, week 13)	0.0165724
Lung | Expression variability (donors)	0.0165
Testis | Preferential expression	0.0164455
Breast | Expression (GTEx)	0.0164092
Cells - Cultured fibroblasts | Overexpressed interactors	0.0164089
Whole Brain | Differential interactions	0.0163559
Vagina | Preferential expression	0.0162944
Brain Hypothalamus | Preferential expression	0.0162648
Colon 1 | Differential interactions	0.0161451
Bladder | Expression (GTEx)	0.0160875
Artery 1 | Overexpressed interactors	0.0160716
Cerebellum | Expression time (Embryonic, week 13)	0.016023
Heart | Expression time (Embryonic, week 11)	0.0159504
Artery 3 | Biological processes	0.0159264
Skin 2 | Preferential expression	0.0159013
Ovary | eQTLs (GTEx)	0.0158904
Brain0 | Biological processes	0.0158086
Lung | Overexpressed interactors	0.0157823
Testis | Expression time (Embryonic, week 8)	0.0157025
Lung | eQTLs (GTEx)	0.0156974
Brain Nucleus accumbens basal ganglia | eQTLs (GTEx)	0.0156535
Esophagus 2 | Preferential expression	0.0153967
Liver | Preferential expression	0.0153831
CADD | Splicing (SpliceAI-don-loss)	0.0152612
Brain Spinal cord cervical c-1 | eQTLs (GTEx)	0.0151629
Heart 2 | Preferential expression	0.0150273
Cerebellum | Expression time (Embryonic, week 5)	0.0148642
Brain | Expression time (Embryonic, week 19)	0.0144785
Testis | Biological processes	0.0144628
Stomach | Preferential expression	0.0144339
Liver | Expression time (Embryonic, week 20)	0.0142227
Liver | Expression variability (donors)	0.0140736
Artery 2 | Differential interactions	0.0140343
Cerebellum | Expression time (Embryonic, week 9)	0.014016
relCADD | Variant location (CDSpos)	0.0139675
Brain Cerebellar | Preferential expression	0.0139314
CADD | Variant frequency (Freq100bp)	0.0137541
Skin 2 | Paralog compensation	0.0137227
Liver | Expression time (Embryonic, week 12)	0.0135569
Thyroid | Expression (GTEx)	0.0135011
CADD | Splicing (SpliceAI-don-gain)	0.013446
CADD | Splicing (MMSp donor)	0.0133397
Testis | Differential interactions	0.0132613
CADD | Splicing (SpliceAI-acc-gain)	0.0130864
Heart 2 | Biological processes	0.0130679
Liver | Biological processes	0.0127402
Heart 2 | Differential interactions	0.0126407
Cells - Cultured fibroblasts | Expression (GTEx)	0.0125902
Brain | Expression time (Embryonic, week 5)	0.0124378
Prostate | Preferential expression	0.0123119
Brain Hippocampus | Overexpressed interactors	0.0122775
Small Intestine - Terminal Ileum | Expression (GTEx)	0.0122529
Nerve Tibial | eQTLs (GTEx)	0.0121967
Skeletal Muscle | Biological processes	0.0120862
Liver | Expression time (Embryonic, week 5)	0.0120468
Uterus | Biological processes	0.0120416
Adipose Visceral | Overexpressed interactors	0.0119962
Transformed Cells 1 | Paralog compensation	0.0119671
Pancreas | Preferential expression	0.0118707
Esophagus-Muscularis | Expression variability (donors)	0.0116847
Heart | Expression time (Embryonic, week 6)	0.0116064
Esophagus 3 | Differential interactions	0.0115947
Heart-AtrialAppendage | Expression variability (donors)	0.0115492
Skin 1 | Expression (GTEx)	0.0115375
Thyroid | Differential interactions	0.0114567
Esophagus 2 | Differential interactions	0.0114227
Ovary | Expression time (Embryonic, week 7)	0.0112063
Salivary Gland | eQTLs (GTEx)	0.0111989
Testis | Expression time (Embryonic, week 7)	0.0111464
Salivary Gland | Differential interactions	0.011102
Cerebellum | Expression time (youngAdult)	0.0110146
Brain | Expression time (Embryonic, week 7)	0.010967
Skin 1 | Preferential expression	0.0109044
Brain Hypothalamus | eQTLs (GTEx)	0.010851
Testis | Expression time (Embryonic, week 12)	0.0108069
Esophagus 1 | Preferential expression	0.0107987
Cervix 2 | Expression (GTEx)	0.0107773
Spinal Cord | Differential interactions	0.01067
Brain Hippocampus | Preferential expression	0.0106155
Brain Cerebellum | Paralog compensation	0.0104814
Artery 1 | Differential interactions	0.0104367
Testis | Expression time (youngAdult)	0.0103827
Artery-Aorta | Expression variability (donors)	0.0103661
CADD | Type (INS)	0.0103636
Esophagus 1 | Biological processes	0.0102253
CADD | Splicing (SpliceAI-acc-loss)	0.0102166
Pituitary | Overexpressed interactors	0.0101811
Spinal Cord | Preferential expression	0.0101483
Nerve | Expression (GTEx)	0.0100642
Prostate | Overexpressed interactors	0.00997095
Brain Basal Ganglia 3 | Expression (GTEx)	0.00992131
Brain Cerebellum | Differential interactions	0.0098383
Heart | Expression time (olderMidAge)	0.00980734
Heart | Expression time (Embryonic, week 18)	0.0097654
Brain Anterior | Preferential expression	0.00975742
Heart | Expression time (Embryonic, week 9)	0.00971514
Brain Cortex | Expression (GTEx)	0.00969782
Small Intestine - Terminal Ileum | Overexpressed interactors	0.00962848
Heart | Expression time (newborn)	0.0095072
Skin 1 | Biological processes	0.00932421
Adipose Visceral | Differential interactions	0.00922393
Uterus | Differential interactions	0.00913604
Brain Cerebellum | eQTLs (GTEx)	0.00903368
Testis | Expression time (olderMidAge)	0.00899828
Brain Basal Ganglia 1 | Differential interactions	0.00877566
Spleen | Expression (GTEx)	0.00876576
Prostate | Differential interactions	0.00872286
CADD | Dst2SplType (DONOR)	0.00856763
Blood | eQTLs (GTEx)	0.00850142
Heart | Expression time (Embryonic, week 8)	0.00842268
Brain2 | Biological processes	0.00841366
Liver | Expression time (youngAdult)	0.00840011
Adrenal Gland | Overexpressed interactors	0.00837721
Adipose Subcutaneous | Differential interactions	0.00828676
Heart | Expression time (youngAdult)	0.0082581
Heart | Expression time (Embryonic, week 4)	0.00823686
Brain Anterior | Differential interactions	0.00813622
Thyroid | Overexpressed interactors	0.00812065
Artery 1 | Preferential expression	0.00804536
Liver | Expression time (olderMidAge)	0.00799919
Fallopian Tube | Overexpressed interactors	0.00785689
Testis | Expression time (Embryonic, week 16)	0.00775561
Brain Basal Ganglia 1 | Expression (GTEx)	0.0077447
Brain Putamen basal ganglia | eQTLs (GTEx)	0.00770622
Liver | Expression time (toddler)	0.00756182
Heart | Expression time (Embryonic, week 10)	0.00751099
Skeletal Muscle | Paralog compensation	0.00748105
Brain | Expression time (Embryonic, week 4)	0.00747722
Lung | Preferential expression	0.00747404
Artery 2 | Expression (GTEx)	0.00732333
Nerve-Tibial | Expression variability (donors)	0.00729105
Brain Cerebellar | Differential interactions	0.00724079
Heart Left Ventricle | eQTLs (GTEx)	0.00723569
Cerebellum | Expression time (olderMidAge)	0.00723465
Testis | Expression time (youngMidAge)	0.00722874
Testis | Expression time (Embryonic, week 18)	0.00716618
Ovary | Expression time (Embryonic, week 8)	0.00715293
Blood | Biological processes	0.00714495
Adrenal Gland | Expression (GTEx)	0.00711014
Liver | Expression time (school)	0.0070719
Breast Mammary Tissue | eQTLs (GTEx)	0.00697996
Brain Substantia Nigra | Preferential expression	0.00691174
Cells - Cultured fibroblasts | Preferential expression	0.00686589
Muscle Skeletal | eQTLs (GTEx)	0.00677871
Spinal Cord | Paralog compensation	0.00674567
Brain Substantia Nigra | Paralog compensation	0.00667392
Cerebellum | Expression time (Embryonic, week 6)	0.0065024
Brain Cortex | Preferential expression	0.00649374
Brain-Cerebellum | Expression variability (donors)	0.00641207
Liver | Expression time (infant)	0.00636542
Brain | Expression time (Embryonic, week 16)	0.00627195
Ovary | Overexpressed interactors	0.00626825
Liver | Expression time (Embryonic, week 4)	0.00613205
Brain | Expression time (youngMidAge)	0.00613161
Esophagus 3 | Expression (GTEx)	0.00611101
Skeletal Muscle | Overexpressed interactors	0.00608179
Skin 2 | eQTLs (GTEx)	0.00606169
Prostate | Biological processes	0.00602691
Esophagus Muscularis | eQTLs (GTEx)	0.00586265
Liver | Paralog compensation	0.00585951
CADD | TF Binding motif (motifECount)	0.0058481
Brain Substantia Nigra | Expression (GTEx)	0.00579796
Brain Amygdala | eQTLs (GTEx)	0.00578592
Testis | Expression time (Senior)	0.00570992
Transformed Cells 2 | Expression (GTEx)	0.00567091
Brain Basal Ganglia 1 | Overexpressed interactors	0.00563685
CADD | Splicing (MMSp acceptor)	0.00561835
Adipose Subcutaneous | Overexpressed interactors	0.00560654
Colon Transverse | eQTLs (GTEx)	0.00557373
Brain Frontal Cortex | Paralog compensation	0.00546905
Brain Frontal Cortex | Expression (GTEx)	0.00534959
Brain Frontal Cortex | Preferential expression	0.00531123
Cells Transformed fibroblasts | eQTLs (GTEx)	0.00516451
Liver | Expression time (Embryonic, week 7)	0.00515918
Brain | Expression time (teenager)	0.00514595
Artery 2 | Preferential expression	0.00508187
Brain Amygdala | Differential interactions	0.00500948
Ovary | Expression time (Embryonic, week 5)	0.00494826
Esophagus Gastroesophageal Junction | eQTLs (GTEx)	0.00485562
Liver | Expression time (newborn)	0.00484699
CADD | TF Binding motif (motifEScoreChng)	0.00462717
Colon 1 | Biological processes	0.00446316
Testis | Expression time (Embryonic, week 6)	0.00439544
Testis | Paralog compensation	0.00436117
Brain | Expression time (Embryonic, week 9)	0.00435788
CADD | Domain (lcompl)	0.0043376
Cerebellum | Expression time (youngMidAge)	0.00430834
Muscle-Skeletal | Expression variability (donors)	0.0042797
Testis | Expression time (Embryonic, week 5)	0.00427799
Ovary | Expression time (Embryonic, week 16)	0.00425679
Pancreas | Paralog compensation	0.00425
Testis | Expression time (Embryonic, week 4)	0.00420156
Brain Basal Ganglia 3 | Differential interactions	0.00416955
Fallopian Tube | Preferential expression	0.00415712
Brain | Expression time (school)	0.00411654
Kidney 1 | Overexpressed interactors	0.00405913
Breast | Overexpressed interactors	0.00403295
Nerve | Paralog compensation	0.00401783
CADD | Length	0.00397627
Heart 2 | Overexpressed interactors	0.00396928
Adipose Visceral | Biological processes	0.00392584
Ovary | Expression time (Embryonic, week 6)	0.00387124
Ovary | Differential interactions	0.0038102
Salivary Gland | Expression (GTEx)	0.00372954
Nerve | Overexpressed interactors	0.00372279
Testis | Expression time (youngTeenager)	0.003722
Brain Anterior | Overexpressed interactors	0.00370516
Brain Cortex | Paralog compensation	0.00369706
Skin 2 | Expression (GTEx)	0.00369254
Artery-Tibial | Expression variability (donors)	0.00357821
Heart-LeftVentricle | Expression variability (donors)	0.00351772
Brain1 | Biological processes	0.00349398
Brain Basal Ganglia 2 | Preferential expression	0.00347762
Brain Basal Ganglia 3 | Preferential expression	0.00331488
Kidney | Expression time (Embryonic, week 12)	0.00330194
Colon 2 | Paralog compensation	0.00328875
Ovary | Biological processes	0.00323134
Heart | Expression time (Embryonic, week 7)	0.00321308
Ovary | Expression time (Embryonic, week 4)	0.00317335
Liver | Expression time (Embryonic, week 6)	0.00315028
Ovary | Paralog compensation	0.00314965
Spinal Cord | Overexpressed interactors	0.00309454
CADD | Type (SNV)	0.00306711
Brain Hippocampus | Expression (GTEx)	0.00302844
Brain | Expression time (newborn)	0.00302379
Heart 2 | Paralog compensation	0.0029933
Artery 2 | Biological processes	0.00298972
Ovary | Expression time (Embryonic, week 9)	0.00298921
Kidney | Expression time (Embryonic, week 4)	0.00296087
Brain Hippocampus | Differential interactions	0.00292639
Brain Anterior | Expression (GTEx)	0.002924
CADD | Consequence (INTRONIC)	0.00291292
Cervix 1 | Expression (GTEx)	0.00289886
Brain Amygdala | Paralog compensation	0.00289425
Spleen | Paralog compensation	0.00285497
Brain Basal Ganglia 1 | Preferential expression	0.00282405
Adipose-Subcutaneous | Expression variability (donors)	0.00280606
Transformed Cells 2 | Differential interactions	0.00275609
Vagina | Overexpressed interactors	0.00273481
Artery Aorta | eQTLs (GTEx)	0.00270886
Thyroid | Paralog compensation	0.00262124
Nerve | Differential interactions	0.00256144
Colon 1 | Overexpressed interactors	0.00253896
Cervix 1 | Overexpressed interactors	0.00253683
Brain | Expression time (Embryonic, week 12)	0.00249678
Ovary | Expression time (Embryonic, week 13)	0.00242598
Brain Caudate basal ganglia | eQTLs (GTEx)	0.00240973
Brain Frontal Cortex | Overexpressed interactors	0.00235826
Brain Cerebellar | Overexpressed interactors	0.00235118
Liver | Expression time (senior)	0.00233503
Artery 3 | Paralog compensation	0.00216461
Breast | Differential interactions	0.00213195
Spinal Cord | Expression (GTEx)	0.00212137
Brain Substantia Nigra | Differential interactions	0.00211149
Salivary Gland | Overexpressed interactors	0.00210721
Lung | Paralog compensation	0.00208228
Brain Basal Ganglia 3 | Paralog compensation	0.00206991
Cerebellum | Expression time (senior)	0.00206774
Skin 1 | Overexpressed interactors	0.00206654
Brain Cortex | Overexpressed interactors	0.00202501
Breast-MammaryTissue | Expression variability (donors)	0.0020244
Testis | Expression time (Embryonic, week 11)	0.00201875
Ovary | Expression time (Embryonic, week 10)	0.00201479
Liver | Expression time (teenager)	0.00201164
Testis | Expression time (Embryonic, week 9)	0.00200941
Cerebellum | Expression time (Embryonic, week 4)	0.00198261
Stomach | Paralog compensation	0.00195297
Liver | Overexpressed interactors	0.00192091
Brain | Expression time (Embryonic, week 13)	0.00191585
Cerebellum | Expression time (Embryonic, week 16)	0.00190754
Uterus | Paralog compensation	0.00189892
Uterus | Overexpressed interactors	0.00189888
Fallopian Tube | Expression (GTEx)	0.00188756
Pituitary | Paralog compensation	0.00188725
Ovary | Expression time (Embryonic, week 12)	0.00187553
Adipose Visceral | Paralog compensation	0.0018693
Kidney 1 | Paralog compensation	0.00185582
Liver | Expression (GTEx)	0.00185418
Transformed Cells 1 | Differential interactions	0.00183586
Cerebellum | Expression time (teenager)	0.00181403
Testis | Expression time (toddler)	0.00178022
Artery 2 | Paralog compensation	0.00175121
Pituitary | eQTLs (GTEx)	0.00174038
CADD | Consequence (3PRIMEUTR)	0.00173641
Adrenal Gland | Paralog compensation	0.00169622
Heart | Expression time (Embryonic, week 19)	0.00167149
Brain Basal Ganglia 2 | Overexpressed interactors	0.00166134
Blood | Paralog compensation	0.00165419
Small Intestine - Terminal Ileum | Paralog compensation	0.00162526
Kidney | Expression time (Embryonic, week 7)	0.00161551
Brain Cerebellum | Overexpressed interactors	0.00158285
Pancreas | Overexpressed interactors	0.00156948
Esophagus 2 | Paralog compensation	0.00152795
Esophagus 1 | Overexpressed interactors	0.00149421
Brain | Expression time (senior)	0.00148692
Heart 1 | Differential interactions	0.0014322
Brain Basal Ganglia 1 | Paralog compensation	0.00140004
Adipose Subcutaneous | Paralog compensation	0.0013415
CADD | Domain (sigp)	0.00133688
Heart | Expression time (infant)	0.00133099
Brain | Expression time (Embryonic, week 10)	0.0013141
Brain Cortex | Differential interactions	0.0013034
Heart | Expression time (toddler)	0.00129068
Brain Anterior | Paralog compensation	0.0012776
Skin 1 | Differential interactions	0.00127161
Cervix 2 | Overexpressed interactors	0.0012322
Esophagus 1 | Expression (GTEx)	0.00122685
Thyroid | eQTLs (GTEx)	0.00122434
Esophagus-Mucosa | Expression variability (donors)	0.00120084
Colon 2 | Overexpressed interactors	0.00119407
Heart 1 | Paralog compensation	0.00117764
Esophagus 2 | Overexpressed interactors	0.00117393
Brain Amygdala | Overexpressed interactors	0.00115128
Cerebellum | Expression time (toddler)	0.00114971
Esophagus 3 | Paralog compensation	0.001143
Cerebellum | Expression time (school)	0.00113871
Bladder | Overexpressed interactors	0.00111876
Kidney | Expression time (Embryonic, week 10)	0.00111856
Liver | Expression time (Embryonic, week 11)	0.00111609
Skin 2 | Differential interactions	0.00110264
Brain Basal Ganglia 2 | Paralog compensation	0.00109265
Brain Basal Ganglia 3 | Overexpressed interactors	0.00108667
Cerebellum | Expression time (infant)	0.00108287
Brain Amygdala | Expression (GTEx)	0.00102452
Brain | Expression time (Embryonic, week 11)	0.000985829
Testis | Expression time (Embryonic, week 13)	0.00095408
Stomach | Overexpressed interactors	0.00093936
Heart 1 | Overexpressed interactors	0.000920799
Brain Hypothalamus | Overexpressed interactors	0.000920645
Brain | Expression time (toddler)	0.000878301
Vagina | Paralog compensation	0.000865068
Testis | Expression time (Embryonic, week 19)	0.000857629
Skin-NotSunExposed(Suprapubic) | Expression variability (donors)	0.000845796
Salivary Gland | Paralog compensation	0.000838833
CADD | Domain (ndomain)	0.000791504
Adipose Subcutaneous | Expression (GTEx)	0.000756206
Liver | Expression time (Embryonic, week 13)	0.000725885
Breast | Paralog compensation	0.000692666
Prostate | Paralog compensation	0.000689351
Artery 3 | Expression (GTEx)	0.000682191
Vagina | Differential interactions	0.000650045
Transformed Cells 2 | Paralog compensation	0.000642938
Brain Cerebellar | Paralog compensation	0.000642522
Skin 2 | Overexpressed interactors	0.000638455
Brain Hypothalamus | Differential interactions	0.000627615
CADD | micro-RNA (mirSVR-E)	0.000622308
CADD | Consequence (CANONICALSPLICE)	0.000598481
Cervix 1 | Paralog compensation	0.000569497
Skin-SunExposed(Lowerleg) | Expression variability (donors)	0.000561253
Colon 1 | Paralog compensation	0.000516012
Brain | Expression time (Embryonic, week 20)	0.000501832
Esophagus 1 | Paralog compensation	0.000497307
Cervix 2 | Paralog compensation	0.0004857
Kidney | Expression time (Embryonic, week 6)	0.000479568
Brain Hypothalamus | Paralog compensation	0.000430767
Transformed Cells 2 | Overexpressed interactors	0.000423715
Cerebellum | Expression time (Embryonic, week 10)	0.000415819
Brain Hypothalamus | Expression (GTEx)	0.000399221
CADD | AnnoType (Transcript)	0.000394666
Stomach | Expression (GTEx)	0.000393057
Artery 1 | Paralog compensation	0.000362103
Skin 1 | Paralog compensation	0.000346584
Ovary | Expression (GTEx)	0.000324352
CADD | Splicing (MMSp donorIntron)	0.000319575
Heart 1 | Biological processes	0.000317249
Liver | Expression time (Embryonic, week 18)	0.000300819
Fallopian Tube | Paralog compensation	0.000288314
CADD | TF Binding motif (motifEHIPos)	0.0002676
CADD | micro-RNA (mirSVR-Score)	0.000262967
CADD | Splicing (MMSp acceptorIntron)	0.000250832
Brain | Expression time (Embryonic, week 8)	0.000216749
CADD | Domain (ncoils)	0.000201257
CADD | TF Binding motif (tOverlapMotifs)	0.000186604
Cerebellum | Expression time (Embryonic, week 12)	0.000185033
CADD | micro-RNA (mirSVR-Aln)	0.000142719
CADD | Dst2SplType (ACCEPTOR)	0.000126206
Brain Hippocampus | Paralog compensation	8.44143e-05
Liver | Expression time (Embryonic, week 8)	4.07684e-05
CADD | Consequence (SPLICESITE)	2.42237e-05
Liver | Expression time (Embryonic, week 19)	5.22395e-06
Ovary | Expression time (Embryonic, week 18)	2.99597e-06
Vagina | Expression (GTEx)	1.10178e-06
CADD | Domain (hmmpanther)	0
CADD | Consequence (UPSTREAM)	0
Bladder | Paralog compensation	0
CADD | Domain (other)	0
CADD | Consequence (STOPLOST)	0
Ovary | Expression time (Embryonic, week 11)	0
CADD | Consequence (NONCODING CHANGE)	0
CADD | Consequence (INFRAME)	0
CADD | Consequence (DOWNSTREAM)	0
CADD | Conservation (GerpRS)pval	0
CADD | AnnoType (NonCodingTranscript)	0
CADD | AnnoType (Intergenic)	0
CADD | AnnoType (CodingTranscript)	0
Brain | Expression time (Embryonic, week 18)	0
CADD | TF Binding motif (motifDist)	0
CADD | Type (DEL)	0
CADD | Consequence (5PRIMEUTR)	0

## Sheet: Liver
SHAP feature importance values of the liver model
Feature	Importance
CADD | Pathogenic score (PHRED)	1.75455
CADD | Pathogenic score (RawScore)	1.37798
CADD | Conservation (mamPhCons)	0.627967
CADD | Variant frequency (Freq100bp)	0.371143
CADD | Consequence (ConsScore)	0.310861
CADD | Variant frequency (Rare100bp)	0.292918
CADD | Conservation (verPhyloP)	0.279498
Spleen | eQTLs (GTEx)	0.228075
Adrenal Gland | Preferential expression	0.218883
Esophagus 3 | Preferential expression	0.217708
Cells - Cultured fibroblasts | Preferential expression	0.215456
Colon 1 | Preferential expression	0.210318
CADD | Conservation (verPhCons)	0.21021
CADD | Variant frequency (Sngl1000bp)	0.208232
CADD | Variant frequency (Dist2Mutation)	0.203208
CADD | Conservation (GerpRS)	0.191077
CADD | Pathogenic score (SIFTval)	0.181348
CADD | Variant frequency (Rare10000bp)	0.176019
CADD | Variant location (relcDNApos)	0.174997
Skeletal Muscle | Preferential expression	0.169759
Liver | Preferential expression	0.165851
CADD | Variant location (protPos)	0.16519
Thyroid | eQTLs (GTEx)	0.163235
CADD | Variant frequency (Rare1000bp)	0.158933
CADD | Variant frequency (Sngl100bp)	0.157422
Artery 1 | Preferential expression	0.153198
CADD | Consequence (STOPGAINED)	0.144602
CADD | Splicing (MMSp exon)	0.138686
CADD | Conservation (GerpS)	0.137351
Artery 2 | Preferential expression	0.131428
CADD | Variant frequency (Freq10000bp)	0.126128
Brain Putamen basal ganglia | eQTLs (GTEx)	0.125729
Transformed Cells 2 | Preferential expression	0.12426
Cerebellum | Expression variability (time)	0.123327
Salivary Gland | Differential interactions	0.122906
Brain Substantia nigra | eQTLs (GTEx)	0.121167
Stomach | Differential interactions	0.11881
Esophagus 2 | Preferential expression	0.11778
CADD | Variant location (cDNApos)	0.116193
Lung | Preferential expression	0.115266
Artery-Aorta | Expression variability (donors)	0.115242
CADD | Conservation (mamPhyloP)	0.114657
CADD | GC content (CpG)	0.114421
CADD | Variant frequency (Sngl10000bp)	0.114141
CADD | Pathogenic score (PolyPhenVal)	0.113706
Brain Cerebellar | Differential interactions	0.108898
CADD | Conservation (priPhCons)	0.10726
CADD | Conservation (priPhyloP)	0.106744
CADD | Variant location (relProtPos)	0.105657
Blood | eQTLs (GTEx)	0.103868
CADD | Domain (ndomain)	0.103235
Brain Cerebellar Hemisphere | eQTLs (GTEx)	0.102694
Thyroid | Preferential expression	0.101472
Spleen | Preferential expression	0.100159
Brain Hippocampus | Differential interactions	0.0994079
Brain Frontal Cortex | Preferential expression	0.0986845
Cervix 1 | Preferential expression	0.0974951
Colon Transverse | eQTLs (GTEx)	0.0959643
Ovary | Expression variability (time)	0.0954234
Liver | Expression time (Embryonic, week 8)	0.0952736
Pituitary | eQTLs (GTEx)	0.0950366
Esophagus 1 | Preferential expression	0.0935625
Skin 2 | Preferential expression	0.0929467
Brain Anterior | Preferential expression	0.0923507
Ovary | eQTLs (GTEx)	0.091397
Lung | Expression variability (donors)	0.0900083
CADD | Conservation (GerpN)	0.0889975
CADD | Splicing (SpliceAI-acc-gain)	0.0885667
Small Intestine - Terminal Ileum | Preferential expression	0.0862579
Blood | Preferential expression	0.0862469
CADD | GC content (GC)	0.083613
Liver | Expression time (infant)	0.0827073
Artery 1 | Differential interactions	0.0825796
CADD | Variant location (minDistTSS)	0.0824534
Liver | Biological processes	0.0821063
Testis | Differential interactions	0.0807581
Adipose Subcutaneous | eQTLs (GTEx)	0.07965
Vagina | eQTLs (GTEx)	0.0765992
Liver | Expression time (Embryonic, week 11)	0.076287
Adrenal Gland | eQTLs (GTEx)	0.0744255
CADD | Type (SNV)	0.0739527
CADD | Splicing (Dst2Splice)	0.0732121
CADD | Splicing (SpliceAI-don-loss)	0.0731992
Brain | Expression time (teenager)	0.0723635
Artery 3 | Preferential expression	0.0722152
Nerve | Differential interactions	0.0715689
Skin 2 | eQTLs (GTEx)	0.0693103
Uterus | Differential interactions	0.0687356
CADD | TF Binding motif (minDistTSE)	0.0674943
Testis | Expression time (olderMidAge)	0.0664396
Small Intestine - Terminal Ileum | Expression (GTEx)	0.0663014
Liver | Expression time (olderMidAge)	0.0662629
Adipose Visceral Omentum | eQTLs (GTEx)	0.0659597
Adipose Visceral | Differential interactions	0.06504
Brain Hypothalamus | Differential interactions	0.0647468
Vagina | Differential interactions	0.0641243
Brain Basal Ganglia 3 | Differential interactions	0.0637865
Skeletal Muscle | Differential interactions	0.0637557
Ovary | Biological processes	0.063597
Pancreas | Preferential expression	0.0634136
Salivary Gland | Preferential expression	0.0615337
Uterus | Preferential expression	0.0605406
Skin 1 | Biological processes	0.0600679
Heart Atrial Appendage | eQTLs (GTEx)	0.0599803
Stomach | Preferential expression	0.0583033
Small Intestine - Terminal Ileum | Paralog compensation	0.0576541
Prostate | eQTLs (GTEx)	0.057505
Brain Cerebellar | Preferential expression	0.0561353
Testis | Expression time (toddler)	0.0559401
Prostate | Biological processes	0.0556481
Lung | Differential interactions	0.0554424
Artery-Tibial | Expression variability (donors)	0.0553681
Skin 1 | Preferential expression	0.0552197
Testis | Expression variability (time)	0.0538503
Blood | Expression (GTEx)	0.0533495
Kidney | Expression variability (time)	0.0526352
Liver | Expression time (Embryonic, week 13)	0.0523997
Colon 1 | Biological processes	0.0519912
Testis | eQTLs (GTEx)	0.0514629
Liver | Expression time (Embryonic, week 16)	0.0513535
relCADD | Variant location (CDSpos)	0.0504426
Brain-Cerebellum | Expression variability (donors)	0.0499223
Thyroid | Biological processes	0.0497728
Breast-MammaryTissue | Expression variability (donors)	0.0496704
Brain Amygdala | eQTLs (GTEx)	0.0494698
Stomach | eQTLs (GTEx)	0.0490618
Pituitary | Preferential expression	0.0488508
Testis | Expression time (oldTeenager)	0.0480805
Testis | Expression (GTEx)	0.0480123
Heart Left Ventricle | eQTLs (GTEx)	0.04788
Brain Nucleus accumbens basal ganglia | eQTLs (GTEx)	0.0474951
Skin 1 | Expression (GTEx)	0.0474182
Spinal Cord | Preferential expression	0.0467113
Brain Caudate basal ganglia | eQTLs (GTEx)	0.0465938
Pituitary | Differential interactions	0.0462833
Liver | Expression time (Embryonic, week 7)	0.0459759
Artery 3 | Biological processes	0.0457379
Ovary | Differential interactions	0.0449601
Prostate | Differential interactions	0.0448284
Brain Cortex | eQTLs (GTEx)	0.0448096
Esophagus Gastroesophageal Junction | eQTLs (GTEx)	0.0447354
Liver | Expression variability (donors)	0.0442782
Heart | Expression time (Embryonic, week 8)	0.0433038
Nerve-Tibial | Expression variability (donors)	0.0426533
Liver | eQTLs (GTEx)	0.0426029
Kidney | Expression time (Embryonic, week 11)	0.0425751
CADD | Splicing (MMSp donor)	0.0424299
Brain Frontal Cortex BA9 | eQTLs (GTEx)	0.0421146
Cervix 2 | Expression (GTEx)	0.0414068
Brain Hypothalamus | Preferential expression	0.0412581
Esophagus 1 | Biological processes	0.040914
Colon 2 | Preferential expression	0.0406992
Heart | Expression time (Embryonic, week 6)	0.0405713
Nerve | Preferential expression	0.0405379
Adipose Subcutaneous | Preferential expression	0.0405079
Brain Basal Ganglia 2 | Preferential expression	0.0400829
Liver | Expression (GTEx)	0.0398929
Breast | Preferential expression	0.0398339
Skeletal Muscle | Biological processes	0.0391177
Esophagus 2 | Expression (GTEx)	0.0390775
Liver | Expression time (Embryonic, week 18)	0.039074
Thyroid | Differential interactions	0.0389339
Brain | Expression time (infant)	0.0389259
Esophagus 2 | Biological processes	0.0385499
CADD | Splicing (MMSp acceptorIntron)	0.0383864
Vagina | Preferential expression	0.0379814
Brain Amygdala | Overexpressed interactors	0.0377786
Esophagus Muscularis | eQTLs (GTEx)	0.0377138
Skin 2 | Expression (GTEx)	0.0376671
Adipose Visceral | Preferential expression	0.0376246
CADD | Length	0.0375938
Esophagus 3 | Biological processes	0.0374889
CADD | Consequence (SYNONYMOUS)	0.0371957
Fallopian Tube | Preferential expression	0.0370922
Testis | Preferential expression	0.0368101
Testis | Expression time (Embryonic, week 7)	0.0366374
Liver | Overexpressed interactors	0.0365547
Brain Cerebellum | Differential interactions	0.0365108
Liver | Expression time (school)	0.036272
Testis | Expression time (Senior)	0.036072
Heart | Expression time (teenager)	0.0358977
Adipose-Subcutaneous | Expression variability (donors)	0.0356539
Thyroid | Expression variability (donors)	0.0355056
CADD | Splicing (SpliceAI-acc-loss)	0.0354702
Uterus | Biological processes	0.0353793
Heart 2 | Preferential expression	0.0350543
Liver | Expression time (newborn)	0.0349367
Skeletal Muscle | Overexpressed interactors	0.0349115
Liver | Expression time (Embryonic, week 4)	0.0343471
Brain Hippocampus | eQTLs (GTEx)	0.0343401
Adipose Subcutaneous | Differential interactions	0.0342678
Esophagus 2 | Differential interactions	0.0337767
Brain Cerebellar | Overexpressed interactors	0.0335534
Heart | Expression variability (time)	0.0334561
Brain Anterior | Differential interactions	0.033416
Skin 1 | Overexpressed interactors	0.0333855
Cerebellum | Expression time (school)	0.0333843
Brain Hippocampus | Preferential expression	0.0333771
Brain Basal Ganglia 1 | Preferential expression	0.0333747
Nerve | Biological processes	0.0332683
Small Intestine Terminal Ileum | eQTLs (GTEx)	0.0330152
Heart 1 | Biological processes	0.0328836
Ovary | Preferential expression	0.0328753
Cerebellum | Expression time (newborn)	0.0327947
Cervix 2 | Preferential expression	0.0326931
Breast | Differential interactions	0.0326572
Kidney | Expression time (Embryonic, week 8)	0.0325764
Brain Anterior cingulate cortex BA24 | eQTLs (GTEx)	0.0325457
Brain Cerebellum | Preferential expression	0.0321246
Breast | Biological processes	0.0320841
Cerebellum | Expression time (Embryonic, week 12)	0.031988
CADD | Variant frequency (Freq1000bp)	0.0319635
Brain Substantia Nigra | Preferential expression	0.0318256
Cerebellum | Expression time (Embryonic, week 13)	0.0317811
Blood | Biological processes	0.0317616
Heart | Expression time (Embryonic, week 11)	0.0314363
Whole Brain | Differential interactions	0.0313874
Liver | Expression time (teenager)	0.0312971
Adipose Subcutaneous | Biological processes	0.0312578
Heart 1 | Preferential expression	0.0311815
Breast Mammary Tissue | eQTLs (GTEx)	0.0310547
Spinal Cord | Expression (GTEx)	0.0308809
Brain Amygdala | Differential interactions	0.0308587
Brain Substantia Nigra | Differential interactions	0.0304843
Brain Hypothalamus | eQTLs (GTEx)	0.0303596
Brain-Cortex | Expression variability (donors)	0.0300496
CADD | Type (INS)	0.0296077
Artery Coronary | eQTLs (GTEx)	0.0295053
CADD | Splicing (SpliceAI-don-gain)	0.0294932
Brain Cortex | Preferential expression	0.0293278
Colon 1 | Differential interactions	0.0290501
Brain | Expression time (Embryonic, week 10)	0.0289425
Brain Basal Ganglia 1 | Expression (GTEx)	0.0287705
Liver | Expression time (Embryonic, week 5)	0.0285693
Brain Cortex | Differential interactions	0.0284451
Bladder | Preferential expression	0.0283881
Brain Cerebellum | eQTLs (GTEx)	0.0283196
Testis | Overexpressed interactors	0.0282188
Kidney | Expression time (toddler)	0.0281527
Salivary Gland | eQTLs (GTEx)	0.028144
Liver | Expression time (Embryonic, week 19)	0.0280676
Testis | Expression variability (donors)	0.0278284
Kidney 2 | Expression (GTEx)	0.0278022
Esophagus Mucosa | eQTLs (GTEx)	0.0277045
Artery 3 | Expression (GTEx)	0.0273135
Skin-SunExposed(Lowerleg) | Expression variability (donors)	0.0272491
Skin 2 | Biological processes	0.02722
Fallopian Tube | Expression (GTEx)	0.0270466
Skeletal Muscle | Expression (GTEx)	0.0269152
Muscle Skeletal | eQTLs (GTEx)	0.0269093
Uterus | eQTLs (GTEx)	0.0268878
Artery 1 | Biological processes	0.0268404
Testis | Biological processes	0.026191
Brain | Expression time (youngAdult)	0.0258456
Brain Substantia Nigra | Overexpressed interactors	0.0251754
Liver | Expression time (Embryonic, week 12)	0.0250886
Brain Substantia Nigra | Expression (GTEx)	0.0249081
Esophagus 1 | Differential interactions	0.0248021
Brain | Expression time (senior)	0.0246983
Transformed Cells 2 | Expression (GTEx)	0.0246522
Kidney 1 | Expression (GTEx)	0.0244738
Brain0 | Biological processes	0.0244152
Heart 2 | Differential interactions	0.0244011
Skin 2 | Differential interactions	0.0242099
Cells EBV-transformed lymphocytes | eQTLs (GTEx)	0.0241751
Skin 1 | Differential interactions	0.024154
Adipose Visceral | Biological processes	0.0239522
Heart | Expression time (Embryonic, week 9)	0.0236816
Lung | Biological processes	0.023681
Liver | Expression variability (time)	0.0235308
Brain Basal Ganglia 2 | Differential interactions	0.0234775
Brain | Expression time (olderMidAge)	0.0230519
Kidney | Expression time (school)	0.0229039
Transformed Cells 2 | Differential interactions	0.0228323
Brain | Expression time (Embryonic, week 16)	0.02283
Heart | Expression time (olderMidAge)	0.0227542
Esophagus-Muscularis | Expression variability (donors)	0.0226443
Esophagus 2 | Overexpressed interactors	0.0224801
Prostate | Preferential expression	0.0222393
Brain | Expression time (youngMidAge)	0.0222133
Adrenal Gland | Expression (GTEx)	0.0222015
Cerebellum | Expression time (Embryonic, week 11)	0.021825
Cerebellum | Expression time (Embryonic, week 4)	0.0218146
Heart | Expression time (newborn)	0.0215025
Spinal Cord | Overexpressed interactors	0.021498
Brain Basal Ganglia 1 | Differential interactions	0.0210539
Liver | Expression time (toddler)	0.0207472
Brain Hippocampus | Expression (GTEx)	0.0207363
Blood | Differential interactions	0.0207331
Liver | Expression time (youngAdult)	0.0205321
Testis | Expression time (youngAdult)	0.0204576
Heart 2 | Paralog compensation	0.0204366
CADD | Pathogenic score (dbscSNV-ada score)	0.0203232
Transformed Cells 1 | Differential interactions	0.020103
Ovary | Expression time (Embryonic, week 8)	0.0200391
Skin-NotSunExposed(Suprapubic) | Expression variability (donors)	0.019741
CADD | Conservation (Grantham)	0.0197366
Kidney 1 | Preferential expression	0.0196565
Brain Spinal cord cervical c-1 | eQTLs (GTEx)	0.0196428
Colon Sigmoid | eQTLs (GTEx)	0.0195853
Esophagus-Mucosa | Expression variability (donors)	0.0195526
Brain Cerebellum | Expression (GTEx)	0.0194632
Brain Basal Ganglia 3 | Preferential expression	0.0191367
Cerebellum | Expression time (youngMidAge)	0.0190835
Cells - Cultured fibroblasts | Expression (GTEx)	0.0190437
Heart | Expression time (Embryonic, week 19)	0.0189698
Brain | Expression variability (time)	0.0189698
Cerebellum | Expression time (Embryonic, week 7)	0.0186812
Brain Amygdala | Preferential expression	0.0186671
Spleen | Expression (GTEx)	0.0186279
Brain Basal Ganglia 2 | Overexpressed interactors	0.0184219
Heart | Expression time (Embryonic, week 12)	0.0183261
Brain | Expression time (newborn)	0.018154
Brain Hypothalamus | Expression (GTEx)	0.0178887
Cerebellum | Expression time (Embryonic, week 9)	0.017786
Nerve Tibial | eQTLs (GTEx)	0.0177368
Pituitary | Overexpressed interactors	0.017649
Heart-LeftVentricle | Expression variability (donors)	0.0174917
Heart | Expression time (Embryonic, week 10)	0.0174847
Kidney | Expression time (Embryonic, week 7)	0.0173057
Artery 3 | Differential interactions	0.0172736
CADD | Consequence (FRAMESHIFT)	0.0171692
Kidney 2 | Preferential expression	0.0171352
Brain Cortex | Expression (GTEx)	0.0170695
Uterus | Overexpressed interactors	0.0170223
Ovary | Expression time (Embryonic, week 13)	0.0167461
Heart 2 | Biological processes	0.0165001
Heart | Expression time (Embryonic, week 4)	0.0163247
Kidney | Expression time (Embryonic, week 19)	0.0162322
Artery 2 | Biological processes	0.0160839
Spinal Cord | Differential interactions	0.0159971
Heart | Expression time (infant)	0.0159719
Liver | Differential interactions	0.0159353
Cerebellum | Expression time (teenager)	0.0158863
Ovary | Expression time (Embryonic, week 5)	0.0156001
Brain Basal Ganglia 3 | Overexpressed interactors	0.0155915
Heart | Expression time (toddler)	0.0153583
Brain | Expression time (school)	0.0153176
Liver | Expression time (Embryonic, week 6)	0.0152228
Cerebellum | Expression time (Embryonic, week 10)	0.0150451
CADD | Dst2SplType (DONOR)	0.0149669
Kidney | Expression time (Embryonic, week 16)	0.014805
Heart | Expression time (Embryonic, week 18)	0.0147321
Heart-AtrialAppendage | Expression variability (donors)	0.0146592
Skin 1 | eQTLs (GTEx)	0.014492
Kidney | Expression time (Embryonic, week 9)	0.0143581
Testis | Expression time (youngMidAge)	0.0142217
Liver | Expression time (Embryonic, week 10)	0.0141721
Artery Tibial | eQTLs (GTEx)	0.0140584
Brain Frontal Cortex | Expression (GTEx)	0.0139185
Brain | Expression time (Embryonic, week 13)	0.0138759
Brain2 | Biological processes	0.0137095
Brain Anterior | Expression (GTEx)	0.0136916
Heart | Expression time (Embryonic, week 5)	0.013656
CADD | Splicing (MMSp acceptor)	0.0134814
Testis | Expression time (Embryonic, week 16)	0.0134467
Esophagus 3 | Differential interactions	0.0133922
Brain | Expression time (Embryonic, week 12)	0.0132552
Artery Aorta | eQTLs (GTEx)	0.013224
Prostate | Expression (GTEx)	0.0130972
Testis | Expression time (youngTeenager)	0.0130381
Liver | Expression time (senior)	0.0129823
Liver | Expression time (Embryonic, week 9)	0.0129462
Colon 2 | Expression (GTEx)	0.0128518
Liver | Paralog compensation	0.0128203
CADD | micro-RNA (mirSVR-Score)	0.0128076
Thyroid | Overexpressed interactors	0.012803
CADD | Domain (ncoils)	0.0126362
WholeBlood | Expression variability (donors)	0.0125793
Lung | eQTLs (GTEx)	0.0125242
Cells Transformed fibroblasts | eQTLs (GTEx)	0.0125163
Bladder | Overexpressed interactors	0.0124966
Artery 2 | Differential interactions	0.0124454
CADD | Consequence (NONSYNONYMOUS)	0.0124282
Cervix 1 | Overexpressed interactors	0.0121418
CADD | micro-RNA (mirSVR-E)	0.0120944
Testis | Expression time (Embryonic, week 19)	0.0120553
Brain Hypothalamus | Paralog compensation	0.012037
Testis | Expression time (Embryonic, week 6)	0.0119744
Pituitary | Biological processes	0.0119491
Cerebellum | Expression time (olderMidAge)	0.0119092
Muscle-Skeletal | Expression variability (donors)	0.0118225
Vagina | Expression (GTEx)	0.01181
Fallopian Tube | Overexpressed interactors	0.0117611
Adipose Subcutaneous | Overexpressed interactors	0.0116611
Colon 2 | Overexpressed interactors	0.0116195
Ovary | Expression time (Embryonic, week 7)	0.0115597
Stomach | Expression (GTEx)	0.0115568
Heart | Expression time (Embryonic, week 7)	0.0115425
Vagina | Overexpressed interactors	0.0115348
Esophagus 1 | Overexpressed interactors	0.0115258
Blood | Paralog compensation	0.0114998
Testis | Expression time (infant)	0.0114767
Ovary | Expression (GTEx)	0.0114731
CADD | Consequence (INTRONIC)	0.011299
Kidney | Expression time (Embryonic, week 12)	0.0112471
Salivary Gland | Expression (GTEx)	0.0112035
Artery 3 | Overexpressed interactors	0.0111332
Ovary | Expression time (Embryonic, week 18)	0.0110022
Kidney | Expression time (Embryonic, week 10)	0.0107711
CADD | micro-RNA (mirSVR-Aln)	0.0107537
Pancreas | eQTLs (GTEx)	0.0106488
Skin 2 | Overexpressed interactors	0.0105719
Liver | Expression time (Embryonic, week 20)	0.0104854
Testis | Expression time (Embryonic, week 9)	0.0104806
Cervix 1 | Expression (GTEx)	0.010348
Ovary | Expression time (Embryonic, week 16)	0.010344
Brain | Expression time (toddler)	0.0101001
Artery 1 | Expression (GTEx)	0.0100276
Brain1 | Biological processes	0.0100104
Adipose Visceral | Overexpressed interactors	0.00997021
Transformed Cells 2 | Overexpressed interactors	0.00995445
Ovary | Expression time (Embryonic, week 12)	0.00993668
Brain | Expression time (Embryonic, week 19)	0.00977715
Breast | Overexpressed interactors	0.00974486
Nerve | Expression (GTEx)	0.00961643
Cerebellum | Expression time (youngAdult)	0.00952206
Artery 2 | Expression (GTEx)	0.00946955
Testis | Expression time (Embryonic, week 8)	0.009454
Brain Basal Ganglia 3 | Expression (GTEx)	0.00935534
Kidney | Expression time (Embryonic, week 6)	0.00918979
Heart | Expression time (Embryonic, week 16)	0.00900991
Heart 1 | Differential interactions	0.00899833
Brain Cerebellum | Overexpressed interactors	0.00881923
Cerebellum | Expression time (Embryonic, week 5)	0.0087746
Uterus | Expression (GTEx)	0.00876833
Pancreas | Expression (GTEx)	0.00860509
Kidney | Expression time (Embryonic, week 20)	0.00856104
Brain Cerebellar | Expression (GTEx)	0.00850944
Brain Basal Ganglia 2 | Expression (GTEx)	0.00847765
Pituitary | Expression (GTEx)	0.00835925
Testis | Expression time (Embryonic, week 18)	0.00822298
Brain Hippocampus | Overexpressed interactors	0.00820163
Adipose Subcutaneous | Expression (GTEx)	0.00813453
CADD | Dst2SplType (ACCEPTOR)	0.00810575
Blood | Overexpressed interactors	0.00802889
Lung | Expression (GTEx)	0.00783112
Testis | Expression time (Embryonic, week 4)	0.00778297
Kidney | Expression time (infant)	0.00773332
Kidney | Expression time (Embryonic, week 18)	0.00771375
Brain | Expression time (Embryonic, week 4)	0.0076867
Ovary | Expression time (Embryonic, week 11)	0.0076053
Brain Frontal Cortex | Differential interactions	0.00753704
Cervix 2 | Overexpressed interactors	0.00730002
Heart | Expression time (youngAdult)	0.00723999
CADD | Domain (hmmpanther)	0.00717828
CADD | Consequence (CANONICALSPLICE)	0.00717415
Brain | Expression time (Embryonic, week 7)	0.00706719
Kidney | Expression time (newborn)	0.00699315
Ovary | Expression time (Embryonic, week 10)	0.0067821
CADD | Splicing (MMSp donorIntron)	0.00670331
Heart | Expression time (Embryonic, week 13)	0.00662174
Testis | Expression time (Embryonic, week 13)	0.00655278
Brain | Expression time (Embryonic, week 20)	0.0064659
Bladder | Expression (GTEx)	0.00646126
Testis | Expression time (Embryonic, week 12)	0.00641406
Kidney | Expression time (Embryonic, week 4)	0.00636806
Testis | Expression time (Embryonic, week 11)	0.00634476
Kidney | Expression time (Embryonic, week 5)	0.00628813
Heart 1 | Paralog compensation	0.00628514
Testis | Expression time (Embryonic, week 5)	0.00617621
Kidney 2 | Overexpressed interactors	0.00617198
Cerebellum | Expression time (infant)	0.00607167
Spleen | Overexpressed interactors	0.00585245
Heart 2 | Expression (GTEx)	0.00584382
Kidney | Expression time (Embryonic, week 13)	0.00583735
Artery 1 | Overexpressed interactors	0.0057822
Spleen | Paralog compensation	0.00576099
Brain | Expression time (Embryonic, week 9)	0.00570065
Brain | Expression time (Embryonic, week 11)	0.00569119
Cerebellum | Expression time (toddler)	0.00564036
Heart 1 | Expression (GTEx)	0.00545977
Breast | Expression (GTEx)	0.00539034
Cells - Cultured fibroblasts | Overexpressed interactors	0.00523881
Brain Cortex | Overexpressed interactors	0.0052231
Salivary Gland | Overexpressed interactors	0.00515919
Lung | Overexpressed interactors	0.00514823
Cerebellum | Expression time (senior)	0.00511264
Cerebellum | Expression time (Embryonic, week 8)	0.00507666
Testis | Expression time (Embryonic, week 10)	0.00505526
CADD | TF Binding motif (motifECount)	0.00501794
Brain Frontal Cortex | Overexpressed interactors	0.00496952
Adipose Visceral | Expression (GTEx)	0.00482762
Ovary | Expression time (Embryonic, week 9)	0.00474852
Brain | Expression time (Embryonic, week 5)	0.00468648
Cerebellum | Expression time (Embryonic, week 6)	0.00467852
Brain Amygdala | Expression (GTEx)	0.00465041
Colon 1 | Paralog compensation	0.00456763
Brain Hypothalamus | Overexpressed interactors	0.00452505
Brain Basal Ganglia 1 | Overexpressed interactors	0.004463
Kidney 1 | Overexpressed interactors	0.0044482
Esophagus 3 | Overexpressed interactors	0.00425406
Heart 1 | Overexpressed interactors	0.00423055
Prostate | Overexpressed interactors	0.00410581
Colon 1 | Expression (GTEx)	0.00406143
Esophagus 1 | Expression (GTEx)	0.00395636
Brain | Expression time (Embryonic, week 8)	0.00388122
CADD | Consequence (SPLICESITE)	0.00382653
Ovary | Expression time (Embryonic, week 4)	0.00371819
Thyroid | Expression (GTEx)	0.00363948
Kidney 1 | Paralog compensation	0.00363363
Brain Basal Ganglia 3 | Paralog compensation	0.00354191
Cerebellum | Expression time (Embryonic, week 16)	0.00352202
Stomach | Paralog compensation	0.00346985
Ovary | Overexpressed interactors	0.00339669
CADD | AnnoType (Transcript)	0.0033062
Adrenal Gland | Overexpressed interactors	0.00329005
Uterus | Paralog compensation	0.00314719
Brain | Expression time (Embryonic, week 18)	0.0030841
Ovary | Expression time (Embryonic, week 6)	0.00307675
Breast | Paralog compensation	0.00305755
Brain Cerebellar | Paralog compensation	0.00305266
CADD | TF Binding motif (motifEScoreChng)	0.00300721
Heart 2 | Overexpressed interactors	0.00300634
Pancreas | Overexpressed interactors	0.00293413
Lung | Paralog compensation	0.00287204
Testis | Paralog compensation	0.00279471
Brain Anterior | Overexpressed interactors	0.00267322
Esophagus 3 | Expression (GTEx)	0.0026232
Prostate | Paralog compensation	0.00260162
Colon 1 | Overexpressed interactors	0.00255563
Esophagus 2 | Paralog compensation	0.00247592
CADD | Domain (lcompl)	0.00221456
Pancreas | Paralog compensation	0.00219553
Skeletal Muscle | Paralog compensation	0.00216389
Brain Hippocampus | Paralog compensation	0.00200505
Cervix 1 | Paralog compensation	0.00186262
Skin 2 | Paralog compensation	0.00185449
Artery 2 | Paralog compensation	0.00184799
Skin 1 | Paralog compensation	0.00181994
CADD | AnnoType (CodingTranscript)	0.00180457
Brain Cortex | Paralog compensation	0.00179999
Esophagus 1 | Paralog compensation	0.00177778
Small Intestine - Terminal Ileum | Overexpressed interactors	0.00171399
Brain Frontal Cortex | Paralog compensation	0.00166269
Brain Substantia Nigra | Paralog compensation	0.00146312
Cervix 2 | Paralog compensation	0.0014301
Stomach | Overexpressed interactors	0.00140956
Brain Cerebellum | Paralog compensation	0.00139621
Nerve | Paralog compensation	0.00106824
Bladder | Paralog compensation	0.00104887
Adrenal Gland | Paralog compensation	0.000947576
Adipose Visceral | Paralog compensation	0.000893992
Artery 2 | Overexpressed interactors	0.0007295
Transformed Cells 2 | Paralog compensation	0.000703815
Spinal Cord | Paralog compensation	1.9894e-05
Ovary | Paralog compensation	2.37826e-06
Fallopian Tube | Paralog compensation	9.24104e-08
Adipose Subcutaneous | Paralog compensation	4.48554e-08
Esophagus 3 | Paralog compensation	4.17041e-08
Brain Basal Ganglia 1 | Paralog compensation	1.30233e-08
Pituitary | Paralog compensation	8.6023e-09
Artery 1 | Paralog compensation	3.98535e-09
CADD | Consequence (UPSTREAM)	0
Salivary Gland | Paralog compensation	0
CADD | Consequence (STOPLOST)	0
Thyroid | Paralog compensation	0
Brain Basal Ganglia 2 | Paralog compensation	0
Nerve | Overexpressed interactors	0
Brain Anterior | Paralog compensation	0
Brain Amygdala | Paralog compensation	0
CADD | Domain (other)	0
CADD | Domain (sigp)	0
Colon 2 | Paralog compensation	0
CADD | Consequence (INFRAME)	0
CADD | Consequence (NONCODING CHANGE)	0
Transformed Cells 1 | Paralog compensation	0
CADD | Conservation (GerpRS)pval	0
CADD | Consequence (DOWNSTREAM)	0
Vagina | Paralog compensation	0
CADD | Consequence (5PRIMEUTR)	0
CADD | Consequence (3PRIMEUTR)	0
CADD | TF Binding motif (tOverlapMotifs)	0
CADD | AnnoType (NonCodingTranscript)	0
CADD | AnnoType (Intergenic)	0
CADD | TF Binding motif (motifDist)	0
CADD | Type (DEL)	0
CADD | TF Binding motif (motifEHIPos)	0
Artery 3 | Paralog compensation	0

## Sheet: Lung
SHAP feature importance values of the lung model
Feature	Importance
CADD | Pathogenic score (RawScore)	0.163804
CADD | Pathogenic score (PHRED)	0.158634
Thyroid | Preferential expression	0.0633687
CADD | Consequence (ConsScore)	0.0612675
CADD | Consequence (STOPGAINED)	0.0516447
Brain Frontal Cortex BA9 | eQTLs (GTEx)	0.0467181
CADD | Consequence (FRAMESHIFT)	0.0439885
Pituitary | Preferential expression	0.0428117
Adipose Visceral | Preferential expression	0.0417638
Testis | Differential interactions	0.0387766
Testis | Biological processes	0.0357872
Transformed Cells 2 | Preferential expression	0.0342971
Testis | Expression time (Senior)	0.0328969
Fallopian Tube | Preferential expression	0.0305774
CADD | Splicing (SpliceAI-acc-loss)	0.0297782
Testis | Expression time (oldTeenager)	0.0293647
CADD | Conservation (verPhyloP)	0.0281492
Testis | Expression time (youngMidAge)	0.0275445
CADD | Length	0.0272639
CADD | Pathogenic score (dbscSNV-ada score)	0.0271998
Testis | Expression time (youngAdult)	0.0267584
CADD | Splicing (MMSp donor)	0.0265308
Testis | Expression variability (time)	0.0245816
Blood | Differential interactions	0.0245
Kidney | Expression time (Embryonic, week 6)	0.0239369
CADD | Type (INS)	0.0225876
Spinal Cord | Preferential expression	0.0222555
Nerve | Biological processes	0.0216789
CADD | Variant frequency (Rare10000bp)	0.0214516
CADD | Conservation (mamPhyloP)	0.0213345
Adipose Subcutaneous | Preferential expression	0.0200816
Brain Substantia Nigra | Preferential expression	0.01984
CADD | Conservation (GerpS)	0.0195532
CADD | Splicing (SpliceAI-acc-gain)	0.0194905
Testis | Preferential expression	0.0194246
CADD | Variant frequency (Sngl10000bp)	0.0188824
Blood | eQTLs (GTEx)	0.0184711
Cells Transformed fibroblasts | eQTLs (GTEx)	0.0183811
CADD | Splicing (SpliceAI-don-gain)	0.0181184
Pancreas | Preferential expression	0.0171668
CADD | Type (SNV)	0.0168791
Skin 1 | Differential interactions	0.0165656
Testis | Expression time (olderMidAge)	0.0164116
Lung | Preferential expression	0.0159378
Skin 2 | Differential interactions	0.0157051
Colon 2 | Overexpressed interactors	0.0149561
CADD | Splicing (SpliceAI-don-loss)	0.014767
Blood | Preferential expression	0.0146747
Heart 2 | Preferential expression	0.0146468
Colon 2 | Preferential expression	0.0144095
Heart | Expression variability (time)	0.01439
CADD | Splicing (MMSp exon)	0.0141682
Uterus | Differential interactions	0.0140706
CADD | Splicing (MMSp acceptor)	0.0140674
Brain Cerebellum | Preferential expression	0.0138976
Brain-Cerebellum | Expression variability (donors)	0.0132274
CADD | Conservation (priPhCons)	0.0131868
Thyroid | eQTLs (GTEx)	0.0129538
CADD | TF Binding motif (minDistTSE)	0.0127733
Salivary Gland | Preferential expression	0.0127044
Pancreas | Expression (GTEx)	0.0119417
Artery 1 | Overexpressed interactors	0.0119108
Vagina | Differential interactions	0.0115311
Lung | Differential interactions	0.0113606
Kidney 2 | Preferential expression	0.0112966
CADD | Variant location (minDistTSS)	0.0112413
Brain Hippocampus | Preferential expression	0.0112164
CADD | Conservation (mamPhCons)	0.0111397
Brain Hypothalamus | Preferential expression	0.0109568
CADD | Conservation (priPhyloP)	0.0106063
CADD | Pathogenic score (PolyPhenVal)	0.0101729
Testis | Expression (GTEx)	0.0101693
Nerve | Differential interactions	0.0101215
Heart | Expression time (Embryonic, week 5)	0.0101118
Artery 2 | Preferential expression	0.0100929
Testis | Expression time (Embryonic, week 7)	0.0100619
CADD | Splicing (Dst2Splice)	0.00994071
Adipose Subcutaneous | Biological processes	0.00977728
CADD | Variant frequency (Freq10000bp)	0.00953934
Liver | Expression time (Embryonic, week 5)	0.00951326
CADD | Conservation (verPhCons)	0.00945275
Brain Amygdala | Preferential expression	0.00939697
Heart 2 | Differential interactions	0.00931562
Esophagus 1 | Biological processes	0.00931425
Small Intestine - Terminal Ileum | Preferential expression	0.00923719
Kidney | Expression time (Embryonic, week 7)	0.00922864
Pancreas | eQTLs (GTEx)	0.00913775
Colon 1 | Differential interactions	0.00913105
Testis | Expression time (Embryonic, week 5)	0.00908137
CADD | Consequence (CANONICALSPLICE)	0.00904
CADD | Conservation (GerpN)	0.00891107
Stomach | Differential interactions	0.00886002
Cervix 2 | Preferential expression	0.00865962
Liver | Expression time (Embryonic, week 6)	0.00851707
Skin-NotSunExposed(Suprapubic) | Expression variability (donors)	0.00844471
Brain Putamen basal ganglia | eQTLs (GTEx)	0.0083855
Ovary | Expression time (Embryonic, week 9)	0.00833828
Brain Anterior | Preferential expression	0.00828683
Adipose Subcutaneous | Differential interactions	0.00824328
Muscle Skeletal | eQTLs (GTEx)	0.00821477
Ovary | Preferential expression	0.00815386
Brain Basal Ganglia 3 | Preferential expression	0.0081473
Nerve | Preferential expression	0.00811447
Esophagus 2 | Differential interactions	0.00804211
CADD | Pathogenic score (SIFTval)	0.00783093
CADD | Variant frequency (Sngl1000bp)	0.00767559
Testis | eQTLs (GTEx)	0.00747384
Brain Cortex | Preferential expression	0.00741828
Ovary | eQTLs (GTEx)	0.0073794
Prostate | Differential interactions	0.00719976
Prostate | Preferential expression	0.00719911
Bladder | Preferential expression	0.00719344
CADD | Conservation (GerpRS)	0.0070915
Esophagus 1 | Differential interactions	0.00695688
Heart 1 | Differential interactions	0.00681891
Esophagus 2 | Preferential expression	0.00676412
Skeletal Muscle | Expression (GTEx)	0.00676294
CADD | Variant location (protPos)	0.00667888
CADD | Variant location (relProtPos)	0.00664356
Lung | Expression variability (donors)	0.00659438
Esophagus Gastroesophageal Junction | eQTLs (GTEx)	0.00650547
Ovary | Expression time (Embryonic, week 18)	0.00631748
Esophagus 3 | Differential interactions	0.00623527
Lung | Expression (GTEx)	0.00618239
Artery 3 | Preferential expression	0.00606644
Liver | Expression time (Embryonic, week 10)	0.00604873
Salivary Gland | Overexpressed interactors	0.00600633
Cells - Cultured fibroblasts | Preferential expression	0.00597987
CADD | Variant location (relcDNApos)	0.00588442
Thyroid | Biological processes	0.00587156
Brain Cerebellum | Expression (GTEx)	0.00586895
CADD | Variant location (cDNApos)	0.00585071
relCADD | Variant location (CDSpos)	0.00576197
Artery 3 | Differential interactions	0.00573291
Brain Basal Ganglia 2 | Preferential expression	0.00573279
Testis | Expression time (Embryonic, week 6)	0.00571264
Kidney | Expression time (Embryonic, week 5)	0.00563364
Breast | Preferential expression	0.00555301
Testis | Expression time (toddler)	0.00550398
Artery 1 | Differential interactions	0.00544665
Adrenal Gland | Preferential expression	0.0054466
Brain Cerebellar | Preferential expression	0.0053724
Adipose Visceral | Differential interactions	0.00536388
Artery 1 | Preferential expression	0.00536074
Esophagus 3 | Biological processes	0.005317
CADD | micro-RNA (mirSVR-Score)	0.00530704
Skin 1 | eQTLs (GTEx)	0.00526837
Testis | Expression time (Embryonic, week 8)	0.00525293
Liver | eQTLs (GTEx)	0.00515839
Adipose-Subcutaneous | Expression variability (donors)	0.00515785
Heart-AtrialAppendage | Expression variability (donors)	0.00510598
Esophagus-Muscularis | Expression variability (donors)	0.00509644
Liver | Expression time (Embryonic, week 9)	0.00503723
Colon 1 | Biological processes	0.00499413
CADD | GC content (GC)	0.00498238
CADD | Variant frequency (Dist2Mutation)	0.00497967
Ovary | Expression variability (time)	0.00496721
CADD | GC content (CpG)	0.00491865
Uterus | eQTLs (GTEx)	0.0049086
CADD | Variant frequency (Rare1000bp)	0.00479123
Transformed Cells 2 | Expression (GTEx)	0.00473829
Liver | Expression time (Embryonic, week 7)	0.00466295
CADD | Variant frequency (Rare100bp)	0.00461341
Pituitary | eQTLs (GTEx)	0.00453403
Ovary | Expression time (Embryonic, week 6)	0.00448918
Cerebellum | Expression time (youngAdult)	0.00448698
Cerebellum | Expression time (youngMidAge)	0.00447521
Testis | Expression time (Embryonic, week 9)	0.00446443
CADD | Type (DEL)	0.00446368
Heart | Expression time (Embryonic, week 11)	0.004451
Cells - Cultured fibroblasts | Expression (GTEx)	0.00445031
Stomach | eQTLs (GTEx)	0.00436673
Spleen | Preferential expression	0.00433442
Heart | Expression time (Embryonic, week 13)	0.00431758
Testis | Expression time (Embryonic, week 18)	0.00429921
Artery 2 | Biological processes	0.00429541
Cerebellum | Expression time (olderMidAge)	0.00427274
Liver | Expression time (Embryonic, week 4)	0.00424276
Brain Frontal Cortex | Preferential expression	0.00418788
Esophagus 1 | Preferential expression	0.00418481
Skeletal Muscle | Preferential expression	0.00413422
Liver | Expression time (Embryonic, week 8)	0.00411665
Pancreas | Overexpressed interactors	0.00410381
Skeletal Muscle | Differential interactions	0.00407588
Esophagus 3 | Preferential expression	0.00403761
Heart | Expression time (Embryonic, week 19)	0.00400806
Brain | Expression time (Embryonic, week 16)	0.00397361
Cervix 2 | Overexpressed interactors	0.00395316
CADD | Variant frequency (Sngl100bp)	0.00393101
Kidney | Expression time (Embryonic, week 19)	0.00391116
Artery 2 | Differential interactions	0.00388955
Testis | Expression time (infant)	0.00387241
Ovary | Expression time (Embryonic, week 7)	0.0038113
CADD | Conservation (Grantham)	0.00379994
Heart | Expression time (Embryonic, week 6)	0.00378985
Heart | Expression time (Embryonic, week 16)	0.00372535
Heart 1 | Expression (GTEx)	0.00367782
Colon 1 | Preferential expression	0.00365696
Small Intestine - Terminal Ileum | Overexpressed interactors	0.00365177
Transformed Cells 1 | Differential interactions	0.00361827
Heart | Expression time (youngAdult)	0.00361384
Liver | Expression time (Embryonic, week 11)	0.00360967
Brain Hypothalamus | Overexpressed interactors	0.00357625
Ovary | Biological processes	0.00356846
Brain Anterior cingulate cortex BA24 | eQTLs (GTEx)	0.00356836
Breast | Differential interactions	0.00356807
Small Intestine Terminal Ileum | eQTLs (GTEx)	0.00351693
Spinal Cord | Differential interactions	0.00351013
Thyroid | Expression variability (donors)	0.00349546
Brain Cortex | eQTLs (GTEx)	0.00349483
Testis | Expression time (Embryonic, week 13)	0.00338512
Ovary | Differential interactions	0.00333194
Liver | Expression variability (donors)	0.00332125
Liver | Expression time (Embryonic, week 19)	0.00324128
Salivary Gland | Differential interactions	0.0032377
CADD | Domain (ndomain)	0.00318451
Vagina | eQTLs (GTEx)	0.00316509
Kidney | Expression time (Embryonic, week 4)	0.00314847
Kidney 1 | Preferential expression	0.00313687
Pituitary | Expression (GTEx)	0.00310763
Prostate | eQTLs (GTEx)	0.00310571
Brain Basal Ganglia 1 | Preferential expression	0.00310138
Testis | Expression time (youngTeenager)	0.00309829
Brain Amygdala | eQTLs (GTEx)	0.00305568
Breast Mammary Tissue | eQTLs (GTEx)	0.00305193
Testis | Expression time (Embryonic, week 11)	0.00302192
Colon Transverse | eQTLs (GTEx)	0.00300272
Brain Basal Ganglia 3 | Expression (GTEx)	0.00290999
Kidney | Expression time (Embryonic, week 12)	0.00290956
Brain-Cortex | Expression variability (donors)	0.00288175
Artery 3 | Biological processes	0.0028638
Cervix 1 | Preferential expression	0.00281466
Uterus | Preferential expression	0.0027628
Blood | Expression (GTEx)	0.0027539
Heart Atrial Appendage | eQTLs (GTEx)	0.00275344
Heart | Expression time (toddler)	0.00273894
Heart | Expression time (teenager)	0.00273818
Cerebellum | Expression time (senior)	0.0027164
Esophagus 2 | Expression (GTEx)	0.00268963
CADD | Splicing (MMSp donorIntron)	0.00266177
Kidney | Expression time (Embryonic, week 18)	0.00260822
Ovary | Expression time (Embryonic, week 5)	0.00256867
Liver | Expression time (Embryonic, week 13)	0.00256271
Brain Cerebellum | eQTLs (GTEx)	0.00255355
Brain | Expression time (Embryonic, week 9)	0.00247864
Brain Nucleus accumbens basal ganglia | eQTLs (GTEx)	0.00247527
Nerve | Expression (GTEx)	0.00246987
Ovary | Expression time (Embryonic, week 16)	0.00246122
Heart-LeftVentricle | Expression variability (donors)	0.00244776
Skeletal Muscle | Biological processes	0.00243668
Nerve Tibial | eQTLs (GTEx)	0.00243486
Testis | Expression time (Embryonic, week 19)	0.00241721
Liver | Expression time (Embryonic, week 16)	0.00240177
Brain Spinal cord cervical c-1 | eQTLs (GTEx)	0.0023999
Brain Cerebellar | Expression (GTEx)	0.00238856
Ovary | Expression time (Embryonic, week 10)	0.00238723
Testis | Overexpressed interactors	0.00238618
Brain Hypothalamus | eQTLs (GTEx)	0.0023848
Cells EBV-transformed lymphocytes | eQTLs (GTEx)	0.0023787
Kidney | Expression variability (time)	0.00237735
Brain Cerebellar Hemisphere | eQTLs (GTEx)	0.00237617
Liver | Biological processes	0.00236477
Liver | Expression time (olderMidAge)	0.0023593
Brain Substantia Nigra | Differential interactions	0.00234724
Brain Hippocampus | eQTLs (GTEx)	0.00234666
Vagina | Preferential expression	0.00231396
Pancreas | Paralog compensation	0.00230935
Esophagus 2 | Overexpressed interactors	0.0022872
Liver | Expression time (youngAdult)	0.00228346
Ovary | Expression time (Embryonic, week 8)	0.00227403
Heart Left Ventricle | eQTLs (GTEx)	0.002259
Testis | Expression variability (donors)	0.00225327
Spleen | Expression (GTEx)	0.00223694
Cerebellum | Expression time (Embryonic, week 8)	0.00223086
Kidney | Expression time (Embryonic, week 9)	0.00219623
Heart | Expression time (newborn)	0.00219296
Skin 2 | Preferential expression	0.00218065
Brain Caudate basal ganglia | eQTLs (GTEx)	0.00217941
Brain Basal Ganglia 3 | Differential interactions	0.00217484
Spleen | eQTLs (GTEx)	0.00214012
Adipose Subcutaneous | Expression (GTEx)	0.00208245
Brain Basal Ganglia 1 | Differential interactions	0.00207292
Uterus | Expression (GTEx)	0.0020535
Pituitary | Paralog compensation	0.00205049
Vagina | Overexpressed interactors	0.00205008
Testis | Expression time (Embryonic, week 16)	0.00204749
Ovary | Expression time (Embryonic, week 13)	0.00204711
Liver | Expression variability (time)	0.00204086
Skin 1 | Biological processes	0.00198355
Stomach | Preferential expression	0.00196268
Liver | Expression time (newborn)	0.00194237
Skin 2 | Biological processes	0.00191111
Brain Amygdala | Differential interactions	0.00190927
Adipose Visceral | Biological processes	0.00190729
Skin-SunExposed(Lowerleg) | Expression variability (donors)	0.00190144
Adipose Visceral Omentum | eQTLs (GTEx)	0.00189995
Thyroid | Differential interactions	0.00189717
Brain | Expression time (youngAdult)	0.00189494
Skin 2 | Overexpressed interactors	0.00188754
Muscle-Skeletal | Expression variability (donors)	0.00188734
Heart | Expression time (Embryonic, week 10)	0.00185967
CADD | Variant frequency (Freq1000bp)	0.00185137
Brain Basal Ganglia 2 | Differential interactions	0.00184976
Artery Aorta | eQTLs (GTEx)	0.00183851
Brain | Expression time (Embryonic, week 20)	0.00183614
Esophagus-Mucosa | Expression variability (donors)	0.00183523
Skin 1 | Preferential expression	0.00183011
Brain Cortex | Expression (GTEx)	0.00182344
Heart | Expression time (Embryonic, week 7)	0.00180105
Small Intestine - Terminal Ileum | Expression (GTEx)	0.00179894
Esophagus 3 | Paralog compensation	0.00179395
Brain | Expression time (Embryonic, week 7)	0.00179049
Transformed Cells 2 | Differential interactions	0.00179047
Heart 2 | Expression (GTEx)	0.00178611
Heart 1 | Preferential expression	0.0017835
CADD | Variant frequency (Freq100bp)	0.00178316
Kidney | Expression time (Embryonic, week 13)	0.00178218
Brain | Expression variability (time)	0.00177619
Cerebellum | Expression time (infant)	0.00176659
Liver | Expression time (senior)	0.00175776
Spleen | Overexpressed interactors	0.00174994
Pituitary | Overexpressed interactors	0.00173436
Cerebellum | Expression time (school)	0.00173274
Liver | Expression time (Embryonic, week 18)	0.00172917
Lung | Biological processes	0.00172856
Skin 1 | Overexpressed interactors	0.00171913
Brain | Expression time (school)	0.00171859
Salivary Gland | Expression (GTEx)	0.00171835
Kidney 2 | Expression (GTEx)	0.00171145
Colon Sigmoid | eQTLs (GTEx)	0.00170899
CADD | Consequence (INTRONIC)	0.00170461
Uterus | Biological processes	0.00170113
Testis | Expression time (Embryonic, week 4)	0.00169543
Thyroid | Expression (GTEx)	0.00169456
Pituitary | Differential interactions	0.00168586
Testis | Expression time (Embryonic, week 10)	0.00167477
Brain Substantia nigra | eQTLs (GTEx)	0.00162501
CADD | Consequence (NONSYNONYMOUS)	0.00162196
Brain2 | Biological processes	0.00162192
Brain | Expression time (Embryonic, week 18)	0.00162002
Esophagus Mucosa | eQTLs (GTEx)	0.00160452
Artery Coronary | eQTLs (GTEx)	0.00160205
Colon 1 | Expression (GTEx)	0.00160029
Heart | Expression time (Embryonic, week 4)	0.00153213
Heart | Expression time (infant)	0.0015187
Brain | Expression time (senior)	0.00150208
Skin 2 | Expression (GTEx)	0.00150063
Liver | Expression time (Embryonic, week 20)	0.00148342
Adrenal Gland | Expression (GTEx)	0.00146798
Brain0 | Biological processes	0.00144001
Ovary | Expression time (Embryonic, week 11)	0.00143518
Liver | Preferential expression	0.00143433
Brain Basal Ganglia 1 | Expression (GTEx)	0.00142547
Stomach | Expression (GTEx)	0.0014194
Adrenal Gland | eQTLs (GTEx)	0.00141077
Brain | Expression time (Embryonic, week 8)	0.00140749
Cerebellum | Expression time (teenager)	0.00140279
Brain Anterior | Expression (GTEx)	0.00139705
Blood | Overexpressed interactors	0.00139486
Skin 2 | eQTLs (GTEx)	0.00139276
Brain Cortex | Differential interactions	0.00138588
Fallopian Tube | Expression (GTEx)	0.00137363
Cerebellum | Expression time (toddler)	0.00136928
Prostate | Overexpressed interactors	0.00136389
Brain Frontal Cortex | Differential interactions	0.00136088
Brain Hypothalamus | Differential interactions	0.00134934
Artery-Tibial | Expression variability (donors)	0.00134495
Kidney | Expression time (Embryonic, week 8)	0.00133663
Ovary | Expression time (Embryonic, week 12)	0.00133193
Brain | Expression time (Embryonic, week 12)	0.00127819
Liver | Expression time (toddler)	0.00127703
Esophagus Muscularis | eQTLs (GTEx)	0.00127353
Heart | Expression time (Embryonic, week 9)	0.00125977
Heart | Expression time (Embryonic, week 8)	0.0012588
Cerebellum | Expression time (Embryonic, week 9)	0.00124967
Brain | Expression time (infant)	0.00124928
Kidney | Expression time (Embryonic, week 11)	0.00124636
Cerebellum | Expression time (Embryonic, week 12)	0.00124454
Skin 1 | Expression (GTEx)	0.00123839
Esophagus 1 | Paralog compensation	0.00123581
Brain Hippocampus | Differential interactions	0.0012319
Cerebellum | Expression time (Embryonic, week 7)	0.00122788
Cerebellum | Expression time (newborn)	0.00122352
Brain Anterior | Differential interactions	0.00121142
CADD | AnnoType (Transcript)	0.0012024
Liver | Expression time (Embryonic, week 12)	0.0011999
Liver | Differential interactions	0.00119784
Brain | Expression time (toddler)	0.00119218
Artery 2 | Expression (GTEx)	0.00118675
CADD | Consequence (SYNONYMOUS)	0.00117724
Colon 2 | Expression (GTEx)	0.00117547
CADD | Domain (ncoils)	0.001165
Brain Cerebellum | Differential interactions	0.00115124
Liver | Paralog compensation	0.00113371
CADD | Conservation (GerpRS)pval	0.00112728
Adipose Visceral | Expression (GTEx)	0.00112162
Cerebellum | Expression time (Embryonic, week 11)	0.00111975
Testis | Expression time (Embryonic, week 12)	0.00111963
Breast | Biological processes	0.00111951
Whole Brain | Differential interactions	0.00110657
Brain Basal Ganglia 2 | Expression (GTEx)	0.00110172
Esophagus 3 | Expression (GTEx)	0.00109524
Heart | Expression time (olderMidAge)	0.00108516
Brain | Expression time (Embryonic, week 11)	0.00105071
Brain | Expression time (olderMidAge)	0.00104661
Kidney 1 | Expression (GTEx)	0.0010404
Cervix 2 | Expression (GTEx)	0.00103928
Cerebellum | Expression time (Embryonic, week 6)	0.00103698
Heart | Expression time (Embryonic, week 12)	0.00102949
Cerebellum | Expression variability (time)	0.00102838
CADD | Dst2SplType (DONOR)	0.00102785
CADD | Dst2SplType (ACCEPTOR)	0.00100771
Esophagus 1 | Expression (GTEx)	0.00100136
Spinal Cord | Expression (GTEx)	0.000992289
Brain | Expression time (teenager)	0.000990069
Artery 3 | Paralog compensation	0.000989514
Pituitary | Biological processes	0.000988446
Liver | Expression time (infant)	0.000985592
Cerebellum | Expression time (Embryonic, week 13)	0.000984757
Lung | eQTLs (GTEx)	0.000979314
Kidney | Expression time (Embryonic, week 20)	0.000976765
Kidney | Expression time (school)	0.000974048
Colon 1 | Overexpressed interactors	0.00097359
Brain Frontal Cortex | Expression (GTEx)	0.000960801
Adipose Subcutaneous | eQTLs (GTEx)	0.000953833
Adrenal Gland | Paralog compensation	0.000952487
Transformed Cells 2 | Overexpressed interactors	0.000952448
Brain | Expression time (Embryonic, week 13)	0.000946894
Artery 1 | Biological processes	0.000945262
Cerebellum | Expression time (Embryonic, week 4)	0.000944913
Lung | Paralog compensation	0.000933249
Brain | Expression time (youngMidAge)	0.000923709
Salivary Gland | eQTLs (GTEx)	0.000919659
Brain | Expression time (Embryonic, week 5)	0.000914133
Brain Anterior | Overexpressed interactors	0.000913734
Blood | Biological processes	0.000910169
Brain Hippocampus | Expression (GTEx)	0.000907466
Artery 1 | Expression (GTEx)	0.000895524
Kidney | Expression time (Embryonic, week 16)	0.000881111
Brain | Expression time (Embryonic, week 19)	0.000880504
Brain Hypothalamus | Expression (GTEx)	0.000875702
Cells - Cultured fibroblasts | Overexpressed interactors	0.000851414
Brain Cerebellar | Differential interactions	0.0008436
Kidney | Expression time (newborn)	0.000843034
Brain Substantia Nigra | Expression (GTEx)	0.000839687
Ovary | Expression time (Embryonic, week 4)	0.000839248
Cerebellum | Expression time (Embryonic, week 5)	0.000834668
Vagina | Expression (GTEx)	0.000831237
Salivary Gland | Paralog compensation	0.000827061
Brain | Expression time (Embryonic, week 4)	0.000826625
Stomach | Paralog compensation	0.000817309
Ovary | Expression (GTEx)	0.000815191
Esophagus 2 | Biological processes	0.000814078
Breast-MammaryTissue | Expression variability (donors)	0.000802995
Cerebellum | Expression time (Embryonic, week 10)	0.000789717
Prostate | Expression (GTEx)	0.000787734
Brain Hippocampus | Overexpressed interactors	0.000787442
Heart | Expression time (Embryonic, week 18)	0.000786156
Bladder | Expression (GTEx)	0.000785926
Kidney | Expression time (toddler)	0.000783897
Heart 2 | Biological processes	0.000781534
Liver | Expression time (school)	0.00077143
Breast | Expression (GTEx)	0.000767008
Brain | Expression time (Embryonic, week 10)	0.000764395
Cervix 1 | Expression (GTEx)	0.000752229
Lung | Overexpressed interactors	0.000742018
Liver | Expression (GTEx)	0.000740388
Liver | Expression time (teenager)	0.000740163
Kidney | Expression time (Embryonic, week 10)	0.000733435
Skeletal Muscle | Overexpressed interactors	0.000729029
Ovary | Overexpressed interactors	0.000728738
CADD | micro-RNA (mirSVR-Aln)	0.000728704
Brain | Expression time (newborn)	0.000727013
Brain Amygdala | Expression (GTEx)	0.00072448
Artery 3 | Expression (GTEx)	0.000721723
Brain Frontal Cortex | Overexpressed interactors	0.000710881
Fallopian Tube | Overexpressed interactors	0.0007053
Prostate | Biological processes	0.000693319
Cerebellum | Expression time (Embryonic, week 16)	0.000692997
Kidney 2 | Overexpressed interactors	0.000692041
Kidney | Expression time (infant)	0.000686906
Transformed Cells 1 | Paralog compensation	0.000675726
Fallopian Tube | Paralog compensation	0.000666558
Brain1 | Biological processes	0.000663634
Spinal Cord | Overexpressed interactors	0.000632782
Breast | Paralog compensation	0.000623545
Thyroid | Paralog compensation	0.000621324
Adipose Visceral | Overexpressed interactors	0.00059535
Liver | Overexpressed interactors	0.000591866
Brain Cerebellar | Paralog compensation	0.000557142
Esophagus 3 | Overexpressed interactors	0.000555857
Bladder | Paralog compensation	0.000540197
Brain Cerebellar | Overexpressed interactors	0.000534301
CADD | AnnoType (CodingTranscript)	0.000531712
Heart 1 | Biological processes	0.000529288
Artery-Aorta | Expression variability (donors)	0.000457956
Brain Anterior | Paralog compensation	0.000450791
Brain Substantia Nigra | Paralog compensation	0.000445771
Brain Hippocampus | Paralog compensation	0.000425399
Uterus | Paralog compensation	0.000418926
Brain Basal Ganglia 3 | Overexpressed interactors	0.000415512
Heart 1 | Overexpressed interactors	0.000369177
Colon 2 | Paralog compensation	0.000359525
Artery Tibial | eQTLs (GTEx)	0.000343861
Adrenal Gland | Overexpressed interactors	0.000336734
Esophagus 2 | Paralog compensation	0.000335094
Brain Amygdala | Paralog compensation	0.000328789
Kidney 1 | Overexpressed interactors	0.000328046
Esophagus 1 | Overexpressed interactors	0.000310419
Uterus | Overexpressed interactors	0.000307182
Stomach | Overexpressed interactors	0.000303428
Brain Cerebellum | Paralog compensation	0.000292511
Adipose Subcutaneous | Paralog compensation	0.000288038
Bladder | Overexpressed interactors	0.000286878
WholeBlood | Expression variability (donors)	0.000286659
Small Intestine - Terminal Ileum | Paralog compensation	0.000280441
CADD | Domain (hmmpanther)	0.000270689
Artery 1 | Paralog compensation	0.000270534
Brain Basal Ganglia 1 | Overexpressed interactors	0.00025966
Artery 2 | Paralog compensation	0.000256293
Heart 2 | Overexpressed interactors	0.000253968
Nerve-Tibial | Expression variability (donors)	0.000251441
Brain Cortex | Overexpressed interactors	0.000249221
Cervix 1 | Overexpressed interactors	0.000243988
Prostate | Paralog compensation	0.000236676
Transformed Cells 2 | Paralog compensation	0.000212473
Nerve | Overexpressed interactors	0.000211812
CADD | Splicing (MMSp acceptorIntron)	0.000203209
Brain Basal Ganglia 3 | Paralog compensation	0.000200073
Cervix 1 | Paralog compensation	0.000197664
Brain Hypothalamus | Paralog compensation	0.0001905
Colon 1 | Paralog compensation	0.000189743
Brain Amygdala | Overexpressed interactors	0.000187222
Breast | Overexpressed interactors	0.000182228
Kidney 1 | Paralog compensation	0.000172722
Heart 2 | Paralog compensation	0.000165787
Brain Basal Ganglia 2 | Paralog compensation	0.000164339
CADD | Domain (lcompl)	0.000148841
Artery 2 | Overexpressed interactors	0.000142191
CADD | micro-RNA (mirSVR-E)	0.000141654
Thyroid | Overexpressed interactors	0.000141183
Brain Frontal Cortex | Paralog compensation	0.000140355
Cervix 2 | Paralog compensation	0.000139346
Brain Cortex | Paralog compensation	0.000137748
Brain Substantia Nigra | Overexpressed interactors	0.000133732
Ovary | Paralog compensation	0.000127852
Adipose Visceral | Paralog compensation	0.000123984
CADD | TF Binding motif (motifDist)	0.000119991
Vagina | Paralog compensation	0.000118517
Brain Basal Ganglia 2 | Overexpressed interactors	0.000117395
Skeletal Muscle | Paralog compensation	0.000116511
Heart 1 | Paralog compensation	0.000116008
CADD | TF Binding motif (tOverlapMotifs)	0.000109728
Testis | Paralog compensation	0.000108061
Brain Cerebellum | Overexpressed interactors	0.000107557
Nerve | Paralog compensation	8.97372e-05
Artery 3 | Overexpressed interactors	8.66495e-05
Skin 2 | Paralog compensation	8.24258e-05
Adipose Subcutaneous | Overexpressed interactors	8.02047e-05
Spleen | Paralog compensation	7.01586e-05
Brain Basal Ganglia 1 | Paralog compensation	6.80328e-05
Blood | Paralog compensation	5.68463e-05
CADD | Consequence (SPLICESITE)	3.86654e-05
CADD | TF Binding motif (motifEScoreChng)	2.66084e-05
Skin 1 | Paralog compensation	2.27908e-05
Spinal Cord | Paralog compensation	1.84111e-05
CADD | Consequence (3PRIMEUTR)	1.63378e-05
CADD | Consequence (5PRIMEUTR)	8.68725e-06
CADD | TF Binding motif (motifEHIPos)	5.86176e-06
CADD | TF Binding motif (motifECount)	3.42304e-06
CADD | Consequence (INFRAME)	3.70943e-07
CADD | Domain (sigp)	1.60068e-07
CADD | AnnoType (NonCodingTranscript)	0
CADD | Consequence (NONCODING CHANGE)	0
CADD | Consequence (STOPLOST)	0
CADD | Consequence (UPSTREAM)	0
CADD | Consequence (DOWNSTREAM)	0
CADD | Domain (other)	0
CADD | AnnoType (Intergenic)	0

[truncated: 5 more sheets: Nerve, Skeletal muscle, Skin, Testis, Whole blood]
