# Supplementary material for: Tissue-aware interpretation of genetic variants advances the etiology of rare diseases
Source: Mol Syst Biol. 2024 Sep 16;20(11):4. doi: 10.1038/s44320-024-00061-6 (PMC11535248; doi:10.1038/s44320-024-00061-6)
Supplement: Supplementary file 5 — Dataset EV3 [file 44320_2024_61_MOESM5_ESM.xlsx]

## Sheet: Dataset EV3
Dataset EV3. SHAP explanation (feature importance values) for the pathologic variants of patient cases presented in Fig. 3B-D.

## Sheet: Myopathy_SGCG
SHAP explanation of the model for a SNV in SGCG that is pathogenic for myopathy
Feature name	Feature importance value
CADD | Pathogenic score (RawScore)	3.687640675306669
Skeletal Muscle | Preferential expression	2.6526425290015885
CADD | Pathogenic score (PHRED)	1.3970139237190178
Skeletal Muscle | Biological processes	0.8664205977903989
Skeletal Muscle | Paralog compensation	0.7683395246045692
Skeletal Muscle | Differential interactions	0.6424069975524144
CADD | Splicing (MMSp acceptor)	0.45963271071170325
CADD | Pathogenic score (dbscSNV-ada score)	0.3124970522050106
Brain Putamen basal ganglia | eQTLs (GTEx)	0.17312875396483846
CADD | Conservation (verPhyloP)	0.17075517511853316
Vagina | eQTLs (GTEx)	0.1192225505514515
Prostate | Differential interactions	0.0803633
Blood | Paralog compensation	0.0705497
Heart Atrial Appendage | eQTLs (GTEx)	0.065911
CADD | Conservation (mamPhyloP)	0.0650804
Prostate | eQTLs (GTEx)	0.0629119
Testis | eQTLs (GTEx)	0.0581209
Brain Nucleus accumbens basal ganglia | eQTLs (GTEx)	0.0557945
Esophagus 3 | Preferential expression	0.055740183169876945
Heart 2 | Paralog compensation	0.0553509
Heart | Expression time (Embryonic, week 12)	0.054328582423319324
Brain | Expression variability (time)	0.0489659
Heart 2 | Preferential expression	0.0477043
Lung | eQTLs (GTEx)	0.0460798
CADD | Conservation (Grantham)	0.0431949
Heart | Expression time (Embryonic, week 18)	0.042615
CADD | Pathogenic score (SIFTval)	0.0396252
Uterus | Preferential expression	0.039205826035738064
Skin 2 | Biological processes	0.0370787
Esophagus 1 | Preferential expression	0.035210086068023616
Skin 1 | Preferential expression	0.0326377
Heart 2 | Differential interactions	0.027265259149846857
Artery 3 | Preferential expression	0.027256406967780377
Transformed Cells 2 | Preferential expression	0.025983849621369823
Uterus | Differential interactions	0.0255759
Brain Basal Ganglia 1 | Differential interactions	0.025522024779988772
Spleen | eQTLs (GTEx)	0.025308951023144614
Brain | Expression time (Embryonic, week 5)	0.024375188490749728
CADD | Variant frequency (Freq10000bp)	0.0240571
Testis | Expression time (youngTeenager)	0.023702266434479615
CADD | Conservation (mamPhCons)	0.023147922551106332
Liver | Expression time (Embryonic, week 20)	0.0215873
Thyroid | Differential interactions	0.0211855
Colon 1 | Biological processes	0.0205681
Heart | Expression variability (time)	0.020385584830613604
Artery Tibial | eQTLs (GTEx)	0.0202471
Heart | Expression time (Embryonic, week 19)	0.020101713620212094
Adrenal Gland | Paralog compensation	0.019891888382998185
Heart 1 | Differential interactions	0.019691
CADD | Variant frequency (Freq1000bp)	0.0196313
Brain-Cerebellum | Expression variability (donors)	0.019221149676773797
CADD | Pathogenic score (PolyPhenVal)	0.019136714485505253
Adrenal Gland | Preferential expression	0.018586436388074435
Liver | Overexpressed interactors	0.0176991
Colon Transverse | eQTLs (GTEx)	0.017352930579103816
Small Intestine - Terminal Ileum | Paralog compensation	0.017271285933348236
Brain Substantia nigra | eQTLs (GTEx)	0.017057881829690286
Thyroid | eQTLs (GTEx)	0.015749695335944787
CADD | Splicing (SpliceAI-acc-gain)	0.014644205018936913
Heart | Expression time (Embryonic, week 5)	0.014630104827532605
Brain Cerebellar | Differential interactions	0.014357073527689706
CADD | TF Binding motif (minDistTSE)	0.0141479
Cells EBV-transformed lymphocytes | eQTLs (GTEx)	0.013739
Heart | Expression time (Embryonic, week 4)	0.013721503736846255
Heart | Expression time (newborn)	0.013526605141009075
Colon 2 | Preferential expression	0.013370349132843452
Muscle-Skeletal | Expression variability (donors)	0.013348860675721988
Heart | Expression time (Embryonic, week 16)	0.012901300355777039
Testis | Expression variability (time)	0.012760678022125568
Brain Frontal Cortex BA9 | eQTLs (GTEx)	0.012439685896892282
Esophagus 2 | Preferential expression	0.012431449620638205
Heart | Expression time (Embryonic, week 8)	0.012329885498248023
Heart 1 | Biological processes	0.012208140732281105
Colon 1 | Differential interactions	0.0119406
Artery Coronary | eQTLs (GTEx)	0.0115727
Heart 2 | Biological processes	0.0115408
Thyroid | Biological processes	0.011174317126829349
CADD | Variant frequency (Rare100bp)	0.011167551692208096
Heart | Expression time (Embryonic, week 13)	0.010645368521214369
Heart | Expression time (Embryonic, week 11)	0.0106227
CADD | GC content (CpG)	0.0105947
Brain Cerebellar | Preferential expression	0.010380718695329933
Stomach | eQTLs (GTEx)	0.0103373
Pituitary | Preferential expression	0.010240299868282506
CADD | Splicing (SpliceAI-don-gain)	0.010232925843219382
Brain Amygdala | Preferential expression	0.010181053618399294
Brain | Expression time (Embryonic, week 4)	0.010145666298786975
Esophagus Gastroesophageal Junction | eQTLs (GTEx)	0.00996491
CADD | Variant location (protPos)	0.00996227
Cerebellum | Expression variability (time)	0.00995057
Vagina | Differential interactions	0.00982094
Transformed Cells 2 | Paralog compensation	0.00981779
Lung | Biological processes	0.0095782
Skin 1 | Paralog compensation	0.00905673
Adipose Subcutaneous | Preferential expression	0.00905309
CADD | Splicing (SpliceAI-don-loss)	0.00902312
Esophagus 2 | Differential interactions	0.00887072
Spinal Cord | Differential interactions	0.00880437
Liver | Expression time (Embryonic, week 16)	0.00873193
Breast | Preferential expression	0.00860616
Bladder | Preferential expression	0.00847395
CADD | Splicing (SpliceAI-acc-loss)	0.00838952
CADD | Conservation (priPhCons)	0.00830477
Heart-LeftVentricle | Expression variability (donors)	0.00814224
Ovary | Expression time (Embryonic, week 11)	0.00807891
Pituitary | Differential interactions	0.00806737
Brain Frontal Cortex | Paralog compensation	0.00791559
Ovary | Expression variability (time)	0.00777006
Brain Basal Ganglia 2 | Differential interactions	0.00764339
Salivary Gland | eQTLs (GTEx)	0.00759165
Colon 1 | Preferential expression	0.00749844
Adipose Subcutaneous | eQTLs (GTEx)	0.00747595
Liver | Expression variability (time)	0.00725705
Brain Anterior | Preferential expression	0.00720222
Stomach | Preferential expression	0.00719827
Brain Amygdala | Differential interactions	0.00718969
CADD | TF Binding motif (motifDist)	0.00709029
Esophagus-Mucosa | Expression variability (donors)	0.00668144
CADD | Variant frequency (Dist2Mutation)	0.00662161
Artery 1 | Differential interactions	0.00655293
Prostate | Paralog compensation	0.00645258
Skin 2 | eQTLs (GTEx)	0.00632185
Heart | Expression time (Embryonic, week 7)	0.00628923
CADD | Variant location (cDNApos)	0.00625036
Testis | Paralog compensation	0.00624556
Prostate | Biological processes	0.00622061
Ovary | Differential interactions	0.00620822
Testis | Expression variability (donors)	0.00620013
Esophagus 2 | Paralog compensation	0.0061768
Kidney | Expression time (Embryonic, week 16)	0.00615137
Brain | Expression time (Embryonic, week 7)	0.00603873
Brain Basal Ganglia 2 | Preferential expression	0.00599792
Small Intestine - Terminal Ileum | Preferential expression	0.00585798
Brain Cerebellum | Preferential expression	0.00585104
Spleen | Paralog compensation	0.00581114
Cells - Cultured fibroblasts | Preferential expression	0.00565891
Ovary | Expression (GTEx)	0.00562435
Liver | Expression time (Embryonic, week 10)	0.00561412
Artery 2 | Preferential expression	0.00558595
Spleen | Preferential expression	0.00554247
CADD | Variant location (relProtPos)	0.00553181
Adrenal Gland | eQTLs (GTEx)	0.00552062
CADD | micro-RNA (mirSVR-Score)	0.00545893
CADD | GC content (GC)	0.00541256
Nerve | Preferential expression	0.00539351
Brain Substantia Nigra | Differential interactions	0.00536866
Heart Left Ventricle | eQTLs (GTEx)	0.00532505
Liver | Expression variability (donors)	0.00528906
Heart | Expression time (toddler)	0.00526156
CADD | Conservation (verPhCons)	0.00524423
Liver | Expression (GTEx)	0.00518514
Liver | Expression time (Embryonic, week 4)	0.00516698
Blood | eQTLs (GTEx)	0.00512099
Esophagus 1 | Differential interactions	0.00510014
Skeletal Muscle | Overexpressed interactors	0.00509606
Liver | Preferential expression	0.00504536
Brain Basal Ganglia 1 | Preferential expression	0.00504138
Colon Sigmoid | eQTLs (GTEx)	0.0049843
Heart | Expression time (olderMidAge)	0.00495422
Liver | Biological processes	0.00479439
Heart | Expression time (youngAdult)	0.00473108
Brain | Expression time (Embryonic, week 8)	0.00470846
Prostate | Preferential expression	0.00469205
Testis | Differential interactions	0.00468609
Muscle Skeletal | eQTLs (GTEx)	0.00464672
Liver | Expression time (Embryonic, week 12)	0.00455566
Brain Cerebellum | eQTLs (GTEx)	0.00448539
CADD | Variant frequency (Sngl10000bp)	0.00447626
Liver | Expression time (Embryonic, week 19)	0.00443152
Heart-AtrialAppendage | Expression variability (donors)	0.00439631
CADD | Variant frequency (Rare1000bp)	0.00437096
Brain Cortex | eQTLs (GTEx)	0.00433626
Brain Hippocampus | Paralog compensation	0.00433623
Skin 1 | eQTLs (GTEx)	0.00428689
Artery-Aorta | Expression variability (donors)	0.00425917
Brain Basal Ganglia 3 | Preferential expression	0.00424984
CADD | Splicing (MMSp exon)	0.00422025
Cervix 2 | Preferential expression	0.00421903
Artery 1 | Paralog compensation	0.00413794
Esophagus 1 | Paralog compensation	0.00409135
Esophagus-Muscularis | Expression variability (donors)	0.00408373
Brain-Cortex | Expression variability (donors)	0.0040705
Cerebellum | Expression time (Embryonic, week 8)	0.00401001
Brain Cortex | Paralog compensation	0.00396338
Nerve | Differential interactions	0.00392943
Brain | Expression time (senior)	0.0039268
Skin-SunExposed(Lowerleg) | Expression variability (donors)	0.00389026
Ovary | eQTLs (GTEx)	0.00380774
Heart 1 | Preferential expression	0.00376867
Artery 1 | Biological processes	0.00376153
Heart 2 | Expression (GTEx)	0.00374303
Cerebellum | Expression time (Embryonic, week 4)	0.00370006
Cerebellum | Expression time (Embryonic, week 10)	0.00366437
Liver | Expression time (Embryonic, week 18)	0.00362663
Spinal Cord | Preferential expression	0.00358464
Testis | Expression time (Senior)	0.0035753
Vagina | Preferential expression	0.00352965
CADD | Conservation (GerpS)	0.00350331
Heart | Expression time (Embryonic, week 6)	0.00350124
Adipose Visceral | Preferential expression	0.00343369
Cerebellum | Expression time (Embryonic, week 9)	0.00342035
Brain | Expression time (Embryonic, week 12)	0.00338082
CADD | Consequence (FRAMESHIFT)	0.00337692
Blood | Differential interactions	0.00337196
Nerve-Tibial | Expression variability (donors)	0.00333171
Stomach | Differential interactions	0.00332789
Fallopian Tube | Preferential expression	0.00332614
Brain Hypothalamus | eQTLs (GTEx)	0.00330918
Testis | Expression time (youngMidAge)	0.00328984
Cerebellum | Expression time (Embryonic, week 5)	0.00327889
Blood | Expression (GTEx)	0.00323214
Brain Cortex | Preferential expression	0.00323041
Breast Mammary Tissue | eQTLs (GTEx)	0.00320566
Artery 3 | Paralog compensation	0.00319834
Liver | Expression time (Embryonic, week 13)	0.00318827
Brain Cerebellar Hemisphere | eQTLs (GTEx)	0.00315861
relCADD | Variant location (CDSpos)	0.00315164
Skeletal Muscle | Expression (GTEx)	0.00312199
Cervix 1 | Expression (GTEx)	0.00304498
Kidney 2 | Preferential expression	0.00304348
Bladder | Expression (GTEx)	0.00304011
Esophagus 2 | Biological processes	0.00301196
CADD | Variant frequency (Sngl100bp)	0.0029537
Brain Hippocampus | Preferential expression	0.002927
Breast-MammaryTissue | Expression variability (donors)	0.0028991
Blood | Biological processes	0.00285703
Testis | Expression time (Embryonic, week 16)	0.00281604
Heart 1 | Overexpressed interactors	0.00279878
Brain Amygdala | eQTLs (GTEx)	0.00279222
Breast | Differential interactions	0.00277672
Heart | Expression time (Embryonic, week 9)	0.00273374
Pituitary | Expression (GTEx)	0.00272459
Brain Caudate basal ganglia | eQTLs (GTEx)	0.00272431
Brain Anterior | Differential interactions	0.00268232
Liver | Expression time (infant)	0.00266982
Brain Anterior | Paralog compensation	0.0026522
Thyroid | Paralog compensation	0.00258104
Esophagus Muscularis | eQTLs (GTEx)	0.00257777
Cervix 1 | Preferential expression	0.00254106
Brain | Expression time (Embryonic, week 19)	0.00249542
CADD | Type (INS)	0.0024882
Salivary Gland | Differential interactions	0.00239212
Brain Hippocampus | eQTLs (GTEx)	0.00239132
Liver | Differential interactions	0.00236328
Salivary Gland | Paralog compensation	0.00233744
Adipose Visceral | Differential interactions	0.00233305
Testis | Expression time (Embryonic, week 4)	0.00231076
Artery 3 | Differential interactions	0.00230164
Salivary Gland | Overexpressed interactors	0.00230158
Testis | Expression time (youngAdult)	0.00226046
Thyroid | Preferential expression	0.00224036
Pituitary | Paralog compensation	0.00219529
Skin 1 | Differential interactions	0.00219388
Adipose Visceral Omentum | eQTLs (GTEx)	0.00218859
Artery 2 | Biological processes	0.00218534
Adipose Visceral | Paralog compensation	0.00214897
Brain Anterior cingulate cortex BA24 | eQTLs (GTEx)	0.00212937
Artery 2 | Differential interactions	0.00212896
Brain Substantia Nigra | Preferential expression	0.00212176
Cerebellum | Expression time (youngMidAge)	0.00210917
Brain Hypothalamus | Preferential expression	0.0021069
CADD | Conservation (priPhyloP)	0.00209633
Liver | Expression time (Embryonic, week 11)	0.0020544
CADD | Variant location (minDistTSS)	0.00205124
Pancreas | Expression (GTEx)	0.00204018
Brain Cerebellar | Overexpressed interactors	0.00203666
CADD | Conservation (GerpRS)	0.00200088
Skin 2 | Preferential expression	0.00198881
Ovary | Expression time (Embryonic, week 16)	0.00194474
Esophagus 3 | Biological processes	0.00193932
Cerebellum | Expression time (Embryonic, week 7)	0.00193892
Kidney 2 | Expression (GTEx)	0.00191516
Ovary | Biological processes	0.00185574
Artery 1 | Preferential expression	0.00185056
Esophagus 1 | Biological processes	0.00185009
Small Intestine - Terminal Ileum | Expression (GTEx)	0.00184697
Uterus | Biological processes	0.00184106
Brain Cerebellum | Overexpressed interactors	0.00183911
Uterus | Paralog compensation	0.0018337
Pituitary | eQTLs (GTEx)	0.00180765
Brain Hypothalamus | Overexpressed interactors	0.00175769
Kidney | Expression time (toddler)	0.0017402
Brain Hippocampus | Differential interactions	0.00172024
Vagina | Paralog compensation	0.00171736
Esophagus 3 | Overexpressed interactors	0.00170898
Colon 1 | Expression (GTEx)	0.00170695
Blood | Preferential expression	0.00161093
Testis | Expression time (infant)	0.00160009
Brain | Expression time (school)	0.00158473
Liver | Expression time (toddler)	0.00156982
Cells Transformed fibroblasts | eQTLs (GTEx)	0.00156388
Ovary | Expression time (Embryonic, week 12)	0.00154577
Cerebellum | Expression time (newborn)	0.0015412
Testis | Expression time (oldTeenager)	0.00153598
Kidney 1 | Preferential expression	0.00153493
Vagina | Overexpressed interactors	0.00151927
Brain | Expression time (Embryonic, week 9)	0.00149234
CADD | Consequence (ConsScore)	0.0014868
Cerebellum | Expression time (Embryonic, week 6)	0.00148502
Brain Frontal Cortex | Overexpressed interactors	0.00146914
Testis | Biological processes	0.00146661
CADD | Splicing (MMSp donor)	0.0014481
Brain1 | Biological processes	0.0014312
Uterus | eQTLs (GTEx)	0.00142648
Testis | Expression time (Embryonic, week 8)	0.00141464
Spleen | Expression (GTEx)	0.00140683
Transformed Cells 2 | Expression (GTEx)	0.00133648
Adipose-Subcutaneous | Expression variability (donors)	0.00131133
Nerve | Expression (GTEx)	0.00130864
Brain Hypothalamus | Differential interactions	0.00128663
Liver | Expression time (Embryonic, week 7)	0.00127703
CADD | Splicing (Dst2Splice)	0.00125177
Cells - Cultured fibroblasts | Expression (GTEx)	0.00124712
Cerebellum | Expression time (senior)	0.00123939
Esophagus 3 | Differential interactions	0.00123861
Adipose Subcutaneous | Biological processes	0.00122622
Kidney | Expression time (school)	0.00121949
Ovary | Expression time (Embryonic, week 4)	0.00121203
Ovary | Expression time (Embryonic, week 9)	0.00117831
CADD | Consequence (CANONICALSPLICE)	0.00117822
CADD | micro-RNA (mirSVR-E)	0.00116619
Brain Basal Ganglia 2 | Expression (GTEx)	0.00113915
Brain Basal Ganglia 3 | Differential interactions	0.00111888
Transformed Cells 2 | Overexpressed interactors	0.00109067
Salivary Gland | Preferential expression	0.0010808
Esophagus 2 | Expression (GTEx)	0.00106425
Pituitary | Biological processes	0.00105476
Cerebellum | Expression time (youngAdult)	0.00105303
Liver | Expression time (olderMidAge)	0.00104083
Brain Basal Ganglia 3 | Paralog compensation	0.00102028
Brain | Expression time (Embryonic, week 20)	0.00100079
Brain Basal Ganglia 1 | Paralog compensation	0.000986442
Artery 1 | Overexpressed interactors	0.000981873
Brain Spinal cord cervical c-1 | eQTLs (GTEx)	0.000973946
Colon 1 | Overexpressed interactors	0.00096565
CADD | Variant location (relcDNApos)	0.000964629
Lung | Expression variability (donors)	0.000948874
Esophagus 3 | Expression (GTEx)	0.000940381
Brain Cortex | Differential interactions	0.000920634
Brain Cerebellum | Differential interactions	0.000917438
Kidney | Expression time (infant)	0.000917111
Brain | Expression time (youngMidAge)	0.000915898
Skin-NotSunExposed(Suprapubic) | Expression variability (donors)	0.000913606
Brain | Expression time (Embryonic, week 16)	0.000913431
Transformed Cells 1 | Differential interactions	0.000905309
Artery 3 | Expression (GTEx)	0.00090169
Ovary | Preferential expression	0.000892906
CADD | Length	0.00087248
Pancreas | Overexpressed interactors	0.000865688
Kidney | Expression time (Embryonic, week 18)	0.000855591
CADD | Splicing (MMSp acceptorIntron)	0.0008485
CADD | Domain (ndomain)	0.000827547
Cerebellum | Expression time (Embryonic, week 16)	0.000815125
Brain Frontal Cortex | Differential interactions	0.000814478
CADD | Variant frequency (Sngl1000bp)	0.000791219
Skin 2 | Paralog compensation	0.000785014
Kidney | Expression variability (time)	0.000758694
Esophagus 3 | Paralog compensation	0.000756415
Skin 1 | Expression (GTEx)	0.000736605
Small Intestine - Terminal Ileum | Overexpressed interactors	0.000736417
Cervix 2 | Expression (GTEx)	0.000723692
Liver | Expression time (Embryonic, week 8)	0.000721561
Thyroid | Expression variability (donors)	0.000707527
Lung | Paralog compensation	0.000706504
Adrenal Gland | Expression (GTEx)	0.000693781
Bladder | Overexpressed interactors	0.000693547
Breast | Biological processes	0.000693196
Spinal Cord | Expression (GTEx)	0.000691642
Brain Substantia Nigra | Paralog compensation	0.000678447
Kidney 1 | Expression (GTEx)	0.000672607
Lung | Preferential expression	0.000658946
Liver | Expression time (senior)	0.000635065
Vagina | Expression (GTEx)	0.0006285
Adipose Subcutaneous | Differential interactions	0.000600599
Ovary | Expression time (Embryonic, week 8)	0.000593206
Kidney | Expression time (newborn)	0.000589595
Liver | eQTLs (GTEx)	0.000588081
Transformed Cells 1 | Paralog compensation	0.000587298
Kidney | Expression time (Embryonic, week 11)	0.000579466
Brain Amygdala | Overexpressed interactors	0.000577121
Blood | Overexpressed interactors	0.000566046
Small Intestine Terminal Ileum | eQTLs (GTEx)	0.00056086
Artery 3 | Biological processes	0.000555509
Brain Cortex | Overexpressed interactors	0.000543639
Bladder | Paralog compensation	0.000541243
Heart 1 | Paralog compensation	0.000526821
Liver | Expression time (Embryonic, week 5)	0.000511786
Brain | Expression time (olderMidAge)	0.000503756
Adipose Subcutaneous | Expression (GTEx)	0.000503178
Testis | Preferential expression	0.000501227
Kidney 1 | Overexpressed interactors	0.000500392
Brain Basal Ganglia 3 | Overexpressed interactors	0.000498292
Brain | Expression time (Embryonic, week 13)	0.000495882
Testis | Expression time (Embryonic, week 12)	0.000477522
Brain Basal Ganglia 1 | Overexpressed interactors	0.000466108
Testis | Expression time (Embryonic, week 11)	0.000459397
Cerebellum | Expression time (Embryonic, week 12)	0.00045589
Brain Amygdala | Expression (GTEx)	0.000453139
Testis | Expression time (Embryonic, week 5)	0.000452393
Heart | Expression time (teenager)	0.000452278
Salivary Gland | Expression (GTEx)	0.000449571
Pancreas | Paralog compensation	0.000446758
Testis | Overexpressed interactors	0.000442618
Brain Basal Ganglia 2 | Paralog compensation	0.000440723
Stomach | Paralog compensation	0.000435398
CADD | Variant frequency (Rare10000bp)	0.000431198
Brain | Expression time (infant)	0.000420278
Skin 1 | Overexpressed interactors	0.000418457
Lung | Expression (GTEx)	0.000414056
CADD | Type (SNV)	0.00041347
Spinal Cord | Overexpressed interactors	0.000411452
Adipose Visceral | Overexpressed interactors	0.000408145
Uterus | Overexpressed interactors	0.00040539
Brain | Expression time (Embryonic, week 18)	0.000402004
Brain Cerebellar | Expression (GTEx)	0.000399682
Liver | Expression time (Embryonic, week 9)	0.000397225
Esophagus 1 | Overexpressed interactors	0.000388893
Liver | Expression time (teenager)	0.0003876
Testis | Expression time (Embryonic, week 19)	0.000386858
Brain Substantia Nigra | Expression (GTEx)	0.00038536
Thyroid | Expression (GTEx)	0.000380826
Cerebellum | Expression time (teenager)	0.000367655
Colon 2 | Overexpressed interactors	0.000367057
Kidney | Expression time (Embryonic, week 6)	0.000365663
Artery Aorta | eQTLs (GTEx)	0.000363506
Artery 3 | Overexpressed interactors	0.000363283
CADD | Consequence (STOPGAINED)	0.000359934
Kidney | Expression time (Embryonic, week 9)	0.00035984
Brain | Expression time (toddler)	0.000359828
Brain Substantia Nigra | Overexpressed interactors	0.000358913
Brain Cerebellum | Expression (GTEx)	0.000357823
Liver | Expression time (school)	0.000349811
Brain Anterior | Overexpressed interactors	0.000349699
Ovary | Expression time (Embryonic, week 13)	0.000343672
CADD | Dst2SplType (ACCEPTOR)	0.000342662
Adipose Visceral | Expression (GTEx)	0.000341513
Adrenal Gland | Overexpressed interactors	0.000341405
Testis | Expression time (Embryonic, week 13)	0.000339777
Skin 2 | Differential interactions	0.000329276
Testis | Expression time (toddler)	0.000328789
Brain | Expression time (youngAdult)	0.000322869
Heart | Expression time (infant)	0.000322599
Lung | Differential interactions	0.000320376
Brain Basal Ganglia 1 | Expression (GTEx)	0.000320166
Cerebellum | Expression time (olderMidAge)	0.000317531
Nerve | Biological processes	0.000316174
Adipose Subcutaneous | Overexpressed interactors	0.000316009
Prostate | Overexpressed interactors	0.000309714
Testis | Expression time (olderMidAge)	0.000303078
Ovary | Expression time (Embryonic, week 7)	0.000295239
CADD | micro-RNA (mirSVR-Aln)	0.000291106
Ovary | Expression time (Embryonic, week 18)	0.000290538
Artery-Tibial | Expression variability (donors)	0.000284854
Cerebellum | Expression time (toddler)	0.00028364
Nerve Tibial | eQTLs (GTEx)	0.000283639
CADD | TF Binding motif (motifEScoreChng)	0.000271493
CADD | Consequence (3PRIMEUTR)	0.000264692
WholeBlood | Expression variability (donors)	0.000261228
Liver | Expression time (youngAdult)	0.000255099
Colon 2 | Expression (GTEx)	0.00025448
Whole Brain | Differential interactions	0.000243855
Breast | Expression (GTEx)	0.00024365
Brain | Expression time (teenager)	0.000235404
Brain Hypothalamus | Paralog compensation	0.000234563
Liver | Expression time (newborn)	0.000225221
Cervix 1 | Paralog compensation	0.000220513
Skin 2 | Expression (GTEx)	0.000219671
Artery 2 | Overexpressed interactors	0.000206256
Testis | Expression time (Embryonic, week 18)	0.000206122
CADD | TF Binding motif (motifECount)	0.000200525
Kidney | Expression time (Embryonic, week 7)	0.000194899
Liver | Expression time (Embryonic, week 6)	0.00019262
Skin 2 | Overexpressed interactors	0.000192061
Heart 1 | Expression (GTEx)	0.000190675
Brain Hypothalamus | Expression (GTEx)	0.000187791
Cerebellum | Expression time (Embryonic, week 13)	0.000184102
Transformed Cells 2 | Differential interactions	0.000183755
Brain Hippocampus | Overexpressed interactors	0.000183064
Cervix 2 | Paralog compensation	0.00017982
Brain Amygdala | Paralog compensation	0.000178418
Cerebellum | Expression time (Embryonic, week 11)	0.00017306
Esophagus Mucosa | eQTLs (GTEx)	0.000172875
CADD | Variant frequency (Freq100bp)	0.000165881
Breast | Paralog compensation	0.0001638
Thyroid | Overexpressed interactors	0.000162837
Kidney | Expression time (Embryonic, week 13)	0.00016109
Testis | Expression time (Embryonic, week 10)	0.000160734
Brain Basal Ganglia 2 | Overexpressed interactors	0.000151883
CADD | Consequence (NONSYNONYMOUS)	0.000151284
Brain Frontal Cortex | Preferential expression	0.000143441
Kidney | Expression time (Embryonic, week 12)	0.000140169
Ovary | Expression time (Embryonic, week 5)	0.000137098
Lung | Overexpressed interactors	0.00013236
Liver | Paralog compensation	0.000129013
Brain2 | Biological processes	0.00012301
Testis | Expression time (Embryonic, week 7)	0.000117859
Brain | Expression time (newborn)	0.00010864
Kidney | Expression time (Embryonic, week 19)	0.000103797
Heart 2 | Overexpressed interactors	9.960492110406817e-05
Kidney | Expression time (Embryonic, week 8)	9.743290586082228e-05
Ovary | Overexpressed interactors	9.601240793757353e-05
Skin 1 | Biological processes	9.175379114730679e-05
Kidney | Expression time (Embryonic, week 20)	9.080594461179458e-05
CADD | AnnoType (CodingTranscript)	8.90890092203823e-05
CADD | Domain (lcompl)	8.131382522172755e-05
Ovary | Expression time (Embryonic, week 6)	7.940237073658174e-05
Brain Basal Ganglia 3 | Expression (GTEx)	7.81322546869637e-05
Pancreas | Preferential expression	7.602574698979948e-05
Fallopian Tube | Overexpressed interactors	7.462744119502388e-05
Esophagus 2 | Overexpressed interactors	7.459382912568088e-05
Brain Hippocampus | Expression (GTEx)	7.425757587977956e-05
Brain Cerebellar | Paralog compensation	7.21204892046524e-05
Ovary | Expression time (Embryonic, week 10)	7.173327779973115e-05
Brain0 | Biological processes	7.13135923135402e-05
Cerebellum | Expression time (infant)	6.92220476430465e-05
Pancreas | eQTLs (GTEx)	6.777465703746596e-05
Kidney 2 | Overexpressed interactors	6.392188340660632e-05
Brain | Expression time (Embryonic, week 11)	6.206178799602099e-05
Cervix 2 | Overexpressed interactors	5.993264614827173e-05
Stomach | Expression (GTEx)	5.412644165929044e-05
Adipose Visceral | Biological processes	5.4080979164110115e-05
Kidney | Expression time (Embryonic, week 5)	5.3616529755979253e-05
CADD | Conservation (GerpN)	5.1861156261538374e-05
Spleen | Overexpressed interactors	5.1519530215963765e-05
Colon 1 | Paralog compensation	4.9215493948240595e-05
Prostate | Expression (GTEx)	4.73187781719816e-05
Breast | Overexpressed interactors	4.662516563389941e-05
Testis | Expression time (Embryonic, week 9)	4.635909815791388e-05
Uterus | Expression (GTEx)	4.5638356233511235e-05
Artery 2 | Paralog compensation	4.5411345429690185e-05
Kidney 1 | Paralog compensation	4.519528825031014e-05
Brain Frontal Cortex | Expression (GTEx)	4.376954348079366e-05
Kidney | Expression time (Embryonic, week 4)	4.2833849194885975e-05
Fallopian Tube | Expression (GTEx)	3.954991047161684e-05
Fallopian Tube | Paralog compensation	3.679750661014129e-05
Brain Anterior | Expression (GTEx)	3.167889757899453e-05
Ovary | Paralog compensation	2.9085150154237755e-05
Brain | Expression time (Embryonic, week 10)	2.660169418829398e-05
Brain Cerebellum | Paralog compensation	2.5978121255883156e-05
Nerve | Paralog compensation	2.559528638412395e-05
Cerebellum | Expression time (school)	2.315910196000288e-05
Brain Cortex | Expression (GTEx)	2.1998611601433176e-05
Artery 1 | Expression (GTEx)	2.069104098925871e-05
Artery 2 | Expression (GTEx)	1.9947852419505103e-05
Testis | Expression time (Embryonic, week 6)	1.9126187288674955e-05
Pituitary | Overexpressed interactors	1.8759916456330174e-05
CADD | AnnoType (Transcript)	1.818159556514119e-05
Testis | Expression (GTEx)	1.572560328567644e-05
CADD | Consequence (INTRONIC)	1.1891614661114477e-05
CADD | Dst2SplType (DONOR)	1.0737638909367883e-05
Cells - Cultured fibroblasts | Overexpressed interactors	1.026873161854171e-05
Nerve | Overexpressed interactors	7.452101475728602e-06
Heart | Expression time (Embryonic, week 10)	3.7214694425621213e-06
Esophagus 1 | Expression (GTEx)	3.0881861999422767e-06
CADD | Consequence (SYNONYMOUS)	2.2585594249435075e-07
Kidney | Expression time (Embryonic, week 10)	2.235610414611403e-07
CADD | TF Binding motif (tOverlapMotifs)	1.582441681604498e-07
Colon 2 | Paralog compensation	1.163934940021834e-09
CADD | Type (DEL)	0
CADD | Consequence (UPSTREAM)	0
CADD | Domain (hmmpanther)	0
CADD | Domain (other)	0
CADD | Domain (ncoils)	0
Adipose Subcutaneous | Paralog compensation	0
CADD | Splicing (MMSp donorIntron)	0
CADD | Domain (sigp)	0
CADD | Consequence (STOPLOST)	0
CADD | Consequence (NONCODING CHANGE)	0
CADD | Consequence (SPLICESITE)	0
Cervix 1 | Overexpressed interactors	0
CADD | Conservation (GerpRS)pval	0
CADD | Consequence (INFRAME)	0
Spinal Cord | Paralog compensation	0
CADD | Consequence (DOWNSTREAM)	0
CADD | TF Binding motif (motifEHIPos)	0
CADD | Consequence (5PRIMEUTR)	0
Stomach | Overexpressed interactors	0
CADD | AnnoType (Intergenic)	0
CADD | AnnoType (NonCodingTranscript)	0

## Sheet: Usher_GPR98
SHAP explanation of the model for a frameshift deletion in GPR98 that is pathogenic for Usher syndrome
Feature name	Feature importance value
CADD | Pathogenic score (RawScore)	4.3168482846085166
CADD | Pathogenic score (PHRED)	1.4192275481256214
CADD | Consequence (FRAMESHIFT)	0.6002605723426284
Brain | Expression time (Embryonic, week 18)	0.36256550539767185
CADD | Variant frequency (Rare100bp)	0.23676674098016184
Esophagus 1 | Differential interactions	0.19808267403410118
Transformed Cells 1 | Differential interactions	0.18936835312848355
Brain Basal Ganglia 1 | Preferential expression	0.1772191213884499
Brain | Expression time (Embryonic, week 19)	0.13744466007167538
Esophagus-Mucosa | Expression variability (donors)	0.12897200879533677
Cells Transformed fibroblasts | eQTLs (GTEx)	0.0692813
Adipose Subcutaneous | eQTLs (GTEx)	0.0654075
Kidney | Expression time (Embryonic, week 19)	0.0603135
Cerebellum | Expression time (Embryonic, week 10)	0.058027732605308635
Artery 1 | Biological processes	0.055735377134972695
Brain Frontal Cortex | Preferential expression	0.053178745317939015
Brain Anterior | Preferential expression	0.0524796
Brain Basal Ganglia 2 | Preferential expression	0.050242565743438404
Esophagus 3 | Differential interactions	0.049627397674931385
Colon Sigmoid | eQTLs (GTEx)	0.0420502
Bladder | Preferential expression	0.0413918
Salivary Gland | Preferential expression	0.0412463
Cerebellum | Expression time (Embryonic, week 6)	0.0401852
Esophagus Gastroesophageal Junction | eQTLs (GTEx)	0.0390791
Brain Amygdala | Preferential expression	0.039013915770551334
Stomach | Differential interactions	0.0389082
Brain Cerebellar | Expression (GTEx)	0.037893
Thyroid | Differential interactions	0.0366192
Brain | Expression time (Embryonic, week 7)	0.0366189
Brain | Expression variability (time)	0.036555643852720476
Uterus | eQTLs (GTEx)	0.0350256
Brain Cortex | Preferential expression	0.0343806
Ovary | Preferential expression	0.0343304
CADD | Variant frequency (Freq10000bp)	0.0326571
Cells - Cultured fibroblasts | Preferential expression	0.0324674
Skeletal Muscle | Preferential expression	0.0316686
Skeletal Muscle | Differential interactions	0.031635803137698704
Brain Hypothalamus | Preferential expression	0.0313829
Adrenal Gland | eQTLs (GTEx)	0.030712487488488958
Blood | Biological processes	0.030238188906765676
Transformed Cells 2 | Expression (GTEx)	0.029654843423080127
Blood | Preferential expression	0.0295687
Prostate | Preferential expression	0.0290485
Stomach | eQTLs (GTEx)	0.028411348552105753
Brain0 | Biological processes	0.028079651452629497
Lung | Preferential expression	0.028074477516875064
Spleen | eQTLs (GTEx)	0.0271268
Uterus | Differential interactions	0.026625568258031727
CADD | Length	0.025248892035132784
Pancreas | eQTLs (GTEx)	0.0244128
Spinal Cord | Preferential expression	0.024238351662879347
CADD | Consequence (ConsScore)	0.023726447525372157
CADD | Pathogenic score (PolyPhenVal)	0.023516747942586347
Heart 2 | Preferential expression	0.023071931402217184
Breast | Differential interactions	0.0228206
Brain | Expression time (school)	0.022533865351322156
CADD | Pathogenic score (SIFTval)	0.022092530841078453
Brain Basal Ganglia 3 | Preferential expression	0.0219195
Prostate | eQTLs (GTEx)	0.021913201964252796
Testis | eQTLs (GTEx)	0.0215309
Brain | Expression time (newborn)	0.021397049946666715
Spleen | Preferential expression	0.0208489
CADD | Conservation (verPhyloP)	0.020411411248410907
Brain Amygdala | Expression (GTEx)	0.020327975991309033
Artery 2 | Differential interactions	0.020314418783212593
Brain Amygdala | eQTLs (GTEx)	0.019059980595595515
Pituitary | eQTLs (GTEx)	0.018474814819203298
Testis | Expression time (infant)	0.0183772
Adrenal Gland | Preferential expression	0.016993675847765184
Heart | Expression time (olderMidAge)	0.016943565196620984
Heart 1 | Preferential expression	0.016613832119232966
Testis | Differential interactions	0.016537852198842597
Brain Substantia Nigra | Preferential expression	0.016468099155375306
Testis | Expression variability (time)	0.016382428826324406
Esophagus 3 | Preferential expression	0.016229044768247217
CADD | Conservation (GerpRS)	0.016219008551148113
WholeBlood | Expression variability (donors)	0.0158374
Liver | Differential interactions	0.0156173
Brain Cortex | eQTLs (GTEx)	0.015545734277985578
Esophagus 1 | Preferential expression	0.015469187798895693
Adipose Visceral | Differential interactions	0.015333040029843002
Heart | Expression time (Embryonic, week 12)	0.015260902321743635
Liver | Expression time (olderMidAge)	0.015149579924188361
Liver | Expression variability (donors)	0.014623577833139872
Brain | Expression time (olderMidAge)	0.014593920624299433
Brain Hypothalamus | eQTLs (GTEx)	0.014533743184690709
Breast-MammaryTissue | Expression variability (donors)	0.014445005560028428
Testis | Expression (GTEx)	0.014421055880047955
Salivary Gland | eQTLs (GTEx)	0.0143478
Skin 1 | Differential interactions	0.014310722223398955
Brain Frontal Cortex BA9 | eQTLs (GTEx)	0.0142361
Cerebellum | Expression time (infant)	0.013977066243115998
Liver | Expression variability (time)	0.0136793
Uterus | Biological processes	0.013311154227439307
Brain Cortex | Expression (GTEx)	0.0127101
Colon 2 | Preferential expression	0.012496276078487991
Cerebellum | Expression variability (time)	0.012408906683902862
Vagina | Differential interactions	0.0122172
CADD | Variant frequency (Rare10000bp)	0.012045123835443256
Heart 2 | Differential interactions	0.012041439751050624
Brain Anterior | Expression (GTEx)	0.011958654962008718
Brain Substantia Nigra | Expression (GTEx)	0.011894717365907526
Esophagus 2 | Overexpressed interactors	0.011697704628521707
Brain Hypothalamus | Expression (GTEx)	0.011648946740575627
Muscle Skeletal | eQTLs (GTEx)	0.0113725
Artery-Tibial | Expression variability (donors)	0.011208402000023088
Brain Spinal cord cervical c-1 | eQTLs (GTEx)	0.011169896989213187
Thyroid | Expression variability (donors)	0.011091740903923366
Artery-Aorta | Expression variability (donors)	0.011062174593679676
Artery 3 | Preferential expression	0.011008562509716253
Pituitary | Biological processes	0.010871248753401806
Brain Anterior cingulate cortex BA24 | eQTLs (GTEx)	0.010818580869534166
Brain Hippocampus | eQTLs (GTEx)	0.0107991
Kidney 1 | Paralog compensation	0.010430802907679986
Colon 1 | Preferential expression	0.010428396984091589
Brain Basal Ganglia 2 | Expression (GTEx)	0.010396709949864146
Testis | Expression time (olderMidAge)	0.010280747967799353
Brain | Expression time (Embryonic, week 13)	0.010254130952175408
Artery Tibial | eQTLs (GTEx)	0.010186926122709281
Kidney 2 | Preferential expression	0.010045116765763196
CADD | Conservation (mamPhyloP)	0.00985196
Transformed Cells 2 | Preferential expression	0.00977621
Pituitary | Preferential expression	0.00975057
Adipose Visceral | Biological processes	0.0096877
Testis | Expression time (Embryonic, week 18)	0.00929808
Brain | Expression time (Embryonic, week 12)	0.00928346
Adipose-Subcutaneous | Expression variability (donors)	0.00927574
Vagina | eQTLs (GTEx)	0.00925198
CADD | Conservation (GerpN)	0.00922526
Skin 2 | Differential interactions	0.00906098
CADD | Conservation (priPhCons)	0.00904904
Skin 1 | eQTLs (GTEx)	0.00866295
Liver | Expression time (teenager)	0.00859939
Heart Atrial Appendage | eQTLs (GTEx)	0.00839098
Brain | Expression time (Embryonic, week 20)	0.00833689
Adipose Subcutaneous | Preferential expression	0.008311
CADD | Splicing (SpliceAI-don-gain)	0.00826814
Adipose Visceral | Preferential expression	0.00823747
CADD | TF Binding motif (minDistTSE)	0.00819759
CADD | Splicing (SpliceAI-don-loss)	0.0081486
Heart | Expression time (Embryonic, week 11)	0.00814337
Esophagus Mucosa | eQTLs (GTEx)	0.00798127
Liver | Preferential expression	0.00791156
Esophagus 2 | Preferential expression	0.00790249
Brain Substantia nigra | eQTLs (GTEx)	0.00767603
Heart | Expression time (Embryonic, week 7)	0.00750344
Thyroid | eQTLs (GTEx)	0.00738027
Ovary | eQTLs (GTEx)	0.00728024
Colon 1 | Differential interactions	0.00727297
Brain | Expression time (toddler)	0.0072719
Kidney | Expression variability (time)	0.00726982
CADD | Variant frequency (Sngl10000bp)	0.00720393
Brain-Cerebellum | Expression variability (donors)	0.00709222
CADD | Type (INS)	0.00700656
CADD | Splicing (SpliceAI-acc-loss)	0.00699152
Esophagus 2 | Differential interactions	0.00697877
Testis | Expression time (youngTeenager)	0.00681825
Cerebellum | Expression time (Embryonic, week 7)	0.00680971
Pituitary | Expression (GTEx)	0.00678663
Artery 1 | Preferential expression	0.00677071
CADD | GC content (GC)	0.00673292
Brain Cerebellar | Preferential expression	0.00672496
CADD | GC content (CpG)	0.00670231
Uterus | Preferential expression	0.00667029
Brain | Expression time (Embryonic, week 16)	0.00660979
Heart | Expression time (Embryonic, week 18)	0.00653038
Ovary | Expression variability (time)	0.00652427
Fallopian Tube | Preferential expression	0.00649309
Stomach | Preferential expression	0.00647741
Artery Coronary | eQTLs (GTEx)	0.00641912
Brain Basal Ganglia 2 | Overexpressed interactors	0.00633975
Brain Basal Ganglia 2 | Differential interactions	0.00632093
Lung | Differential interactions	0.0062417
relCADD | Variant location (CDSpos)	0.0061536
Kidney | Expression time (toddler)	0.00607668
Artery 2 | Preferential expression	0.00605113
Brain | Expression time (youngAdult)	0.00597519
Skin 1 | Expression (GTEx)	0.0058771
Adrenal Gland | Expression (GTEx)	0.00577789
Prostate | Differential interactions	0.00573061
Heart | Expression time (Embryonic, week 13)	0.00572023
Heart | Expression time (infant)	0.00568731
Brain Frontal Cortex | Overexpressed interactors	0.00563757
Brain Basal Ganglia 3 | Differential interactions	0.00562089
Brain Frontal Cortex | Expression (GTEx)	0.00557191
Small Intestine Terminal Ileum | eQTLs (GTEx)	0.00550092
Brain | Expression time (infant)	0.00541581
Liver | Expression time (school)	0.00538932
Liver | Expression time (Embryonic, week 20)	0.00536717
Adipose Subcutaneous | Differential interactions	0.00531446
Adipose Subcutaneous | Biological processes	0.00530204
Cervix 1 | Preferential expression	0.00509733
Blood | eQTLs (GTEx)	0.00498041
CADD | Variant location (minDistTSS)	0.00486838
CADD | Variant location (protPos)	0.00485921
Testis | Paralog compensation	0.00484687
Brain Cerebellum | Preferential expression	0.0048131
Heart | Expression time (newborn)	0.00471764
Brain-Cortex | Expression variability (donors)	0.00461631
Brain Anterior | Overexpressed interactors	0.0045943
Uterus | Expression (GTEx)	0.00451529
Heart Left Ventricle | eQTLs (GTEx)	0.00449956
Brain Putamen basal ganglia | eQTLs (GTEx)	0.00449508
Artery 1 | Expression (GTEx)	0.00444133
Testis | Expression time (youngAdult)	0.00442004
Lung | Expression (GTEx)	0.00441721
CADD | Type (SNV)	0.00440825
Breast Mammary Tissue | eQTLs (GTEx)	0.00438965
Spinal Cord | Differential interactions	0.00424698
Small Intestine - Terminal Ileum | Preferential expression	0.004235
Brain Hippocampus | Overexpressed interactors	0.00423165
Heart | Expression time (Embryonic, week 9)	0.00422377
Cells EBV-transformed lymphocytes | eQTLs (GTEx)	0.00416232
Brain | Expression time (Embryonic, week 11)	0.00416124
Brain | Expression time (Embryonic, week 8)	0.00412756
Brain Hippocampus | Expression (GTEx)	0.00410351
Artery 1 | Overexpressed interactors	0.00409015
Cells - Cultured fibroblasts | Expression (GTEx)	0.00400467
Brain2 | Biological processes	0.00400205
Kidney 1 | Expression (GTEx)	0.00398002
Heart 1 | Differential interactions	0.00390573
Nerve | Expression (GTEx)	0.00390125
Heart-LeftVentricle | Expression variability (donors)	0.00389896
Esophagus-Muscularis | Expression variability (donors)	0.00389828
Lung | Expression variability (donors)	0.00385552
Nerve | Differential interactions	0.00384931
CADD | Conservation (mamPhCons)	0.00380681
Brain Caudate basal ganglia | eQTLs (GTEx)	0.00379109
CADD | Splicing (MMSp donor)	0.00378582
Heart | Expression variability (time)	0.00376429
Liver | Expression time (senior)	0.00371822
Ovary | Expression (GTEx)	0.00370425
Cerebellum | Expression time (senior)	0.00369412
Cerebellum | Expression time (school)	0.0036797
Skeletal Muscle | Overexpressed interactors	0.00363849
Breast | Preferential expression	0.00362093
CADD | Conservation (Grantham)	0.00360184
Brain Cerebellar | Paralog compensation	0.00353861
Cerebellum | Expression time (toddler)	0.00353428
Heart | Expression time (Embryonic, week 16)	0.00352532
Esophagus Muscularis | eQTLs (GTEx)	0.00349597
Testis | Expression time (youngMidAge)	0.00348215
Brain | Expression time (senior)	0.00345561
Vagina | Preferential expression	0.00344028
Nerve | Biological processes	0.00340187
Brain | Expression time (youngMidAge)	0.00336849
CADD | Variant frequency (Sngl100bp)	0.00331473
Brain | Expression time (teenager)	0.0032212
CADD | Variant frequency (Sngl1000bp)	0.00320394
Skin 1 | Biological processes	0.00316958
Nerve | Overexpressed interactors	0.00315907
CADD | Variant frequency (Dist2Mutation)	0.00312592
Testis | Expression variability (donors)	0.00305443
Liver | Expression time (Embryonic, week 11)	0.0030354
Artery 3 | Biological processes	0.0030349
Ovary | Expression time (Embryonic, week 18)	0.00302148
Brain | Expression time (Embryonic, week 10)	0.00299614
Colon Transverse | eQTLs (GTEx)	0.0029689
Skeletal Muscle | Expression (GTEx)	0.00296333
Testis | Expression time (Senior)	0.00294505
CADD | Variant frequency (Freq100bp)	0.00291352
Liver | Expression time (infant)	0.00290599
Brain Hippocampus | Preferential expression	0.00290356
Brain Amygdala | Differential interactions	0.00289217
CADD | Consequence (STOPGAINED)	0.00286261
Thyroid | Preferential expression	0.00284622
CADD | Conservation (GerpS)	0.00283227
Cerebellum | Expression time (Embryonic, week 12)	0.00278652
Nerve Tibial | eQTLs (GTEx)	0.00278058
Brain | Expression time (Embryonic, week 4)	0.00276427
Heart | Expression time (Embryonic, week 6)	0.00275514
CADD | Variant location (relcDNApos)	0.00271284
Skin 1 | Preferential expression	0.00270926
Pituitary | Differential interactions	0.00269854
Artery Aorta | eQTLs (GTEx)	0.00268221
Brain | Expression time (Embryonic, week 5)	0.00265686
CADD | Splicing (SpliceAI-acc-gain)	0.00264586
Liver | Expression time (Embryonic, week 10)	0.00263498
Skin 2 | Preferential expression	0.00260829
Kidney | Expression time (Embryonic, week 10)	0.00256552
Small Intestine - Terminal Ileum | Expression (GTEx)	0.00254191
Adipose Visceral Omentum | eQTLs (GTEx)	0.00251901
Liver | Expression time (Embryonic, week 18)	0.00245832
Pituitary | Overexpressed interactors	0.00242856
Testis | Expression time (Embryonic, week 16)	0.00239212
Liver | Expression time (Embryonic, week 16)	0.00237724
Heart | Expression time (youngAdult)	0.002299
Heart | Expression time (Embryonic, week 10)	0.00229408
CADD | Splicing (MMSp exon)	0.00229117
Brain Cerebellum | eQTLs (GTEx)	0.00228709
Skin-SunExposed(Lowerleg) | Expression variability (donors)	0.0022685
Brain Nucleus accumbens basal ganglia | eQTLs (GTEx)	0.00224354
Testis | Expression time (Embryonic, week 11)	0.00218126
Liver | Expression time (youngAdult)	0.00217969
Brain Cerebellar | Differential interactions	0.00215885
Brain Cortex | Overexpressed interactors	0.00213925
Ovary | Expression time (Embryonic, week 11)	0.00212848
Brain Cerebellum | Expression (GTEx)	0.00208431
Vagina | Expression (GTEx)	0.00207015
Kidney | Expression time (Embryonic, week 9)	0.00202817
Heart | Expression time (Embryonic, week 19)	0.00201493
CADD | Consequence (NONSYNONYMOUS)	0.00201435
Cerebellum | Expression time (newborn)	0.00195895
Muscle-Skeletal | Expression variability (donors)	0.00195813
Testis | Expression time (Embryonic, week 5)	0.00193344
Brain Basal Ganglia 1 | Overexpressed interactors	0.00191768
Brain Amygdala | Overexpressed interactors	0.00187925
Brain Basal Ganglia 3 | Expression (GTEx)	0.00185859
Brain Basal Ganglia 1 | Differential interactions	0.00183712
Cerebellum | Expression time (Embryonic, week 4)	0.00182302
Skin 2 | Biological processes	0.00180602
Salivary Gland | Expression (GTEx)	0.00180027
Testis | Expression time (Embryonic, week 4)	0.0017566
Ovary | Overexpressed interactors	0.00174066
Ovary | Differential interactions	0.00172315
Heart-AtrialAppendage | Expression variability (donors)	0.00168537
Small Intestine - Terminal Ileum | Paralog compensation	0.00167664
Brain Hippocampus | Differential interactions	0.00166565
Esophagus 1 | Biological processes	0.00166168
Skin 2 | eQTLs (GTEx)	0.00162607
Liver | Expression time (toddler)	0.00157613
Prostate | Biological processes	0.00157577
Testis | Overexpressed interactors	0.00154701
Testis | Expression time (toddler)	0.00153834
Testis | Expression time (Embryonic, week 8)	0.00150153
Liver | Expression time (Embryonic, week 5)	0.00146986
CADD | Pathogenic score (dbscSNV-ada score)	0.00146971
Cerebellum | Expression time (Embryonic, week 8)	0.0014662
Thyroid | Expression (GTEx)	0.00146564
CADD | Splicing (MMSp acceptor)	0.00146249
Heart | Expression time (teenager)	0.00145218
Skin 2 | Paralog compensation	0.00145145
Spleen | Expression (GTEx)	0.00143641
Artery 1 | Differential interactions	0.00142135
Brain Cerebellar Hemisphere | eQTLs (GTEx)	0.00141579
CADD | Variant location (relProtPos)	0.00140837
Colon 2 | Expression (GTEx)	0.00140351
Liver | Expression time (Embryonic, week 13)	0.00140047
CADD | Variant frequency (Rare1000bp)	0.00138504
Colon 1 | Expression (GTEx)	0.0013825
Heart | Expression time (Embryonic, week 8)	0.00137442
Ovary | Expression time (Embryonic, week 4)	0.00136568
Uterus | Overexpressed interactors	0.00134826
Testis | Expression time (Embryonic, week 7)	0.00132096
Adipose Visceral | Overexpressed interactors	0.00130901
Skin 2 | Expression (GTEx)	0.00130816
Brain | Expression time (Embryonic, week 9)	0.00130749
Cerebellum | Expression time (Embryonic, week 5)	0.00130524
Liver | Biological processes	0.00130237
Skin-NotSunExposed(Suprapubic) | Expression variability (donors)	0.00129005
Brain Anterior | Differential interactions	0.00127732
Testis | Expression time (oldTeenager)	0.00126665
Cerebellum | Expression time (teenager)	0.00126632
Ovary | Expression time (Embryonic, week 12)	0.00125437
Lung | Biological processes	0.00125327
Testis | Expression time (Embryonic, week 9)	0.00124638
Cerebellum | Expression time (youngMidAge)	0.00123422
Kidney | Expression time (newborn)	0.00123027
Liver | Expression time (Embryonic, week 4)	0.00123013
Brain Substantia Nigra | Overexpressed interactors	0.00122644
Cerebellum | Expression time (Embryonic, week 13)	0.00120439
Breast | Expression (GTEx)	0.00117618
Brain1 | Biological processes	0.00116984
Ovary | Expression time (Embryonic, week 5)	0.00114494
Spinal Cord | Overexpressed interactors	0.00112446
Skeletal Muscle | Biological processes	0.00110774
Cervix 2 | Preferential expression	0.00109247
Liver | Expression time (Embryonic, week 9)	0.00108962
Cervix 1 | Overexpressed interactors	0.00108297
Fallopian Tube | Expression (GTEx)	0.00103324
Testis | Expression time (Embryonic, week 19)	0.00100093
Brain Hypothalamus | Overexpressed interactors	0.000991299
Brain Cerebellum | Overexpressed interactors	0.000991126
Cerebellum | Expression time (Embryonic, week 16)	0.000976494
Cervix 2 | Overexpressed interactors	0.000966603
Heart 2 | Biological processes	0.000959009
Heart 1 | Expression (GTEx)	0.000936758
Artery 2 | Biological processes	0.000921858
Liver | Expression time (Embryonic, week 19)	0.000921285
Cerebellum | Expression time (youngAdult)	0.000919512
Liver | Expression (GTEx)	0.000916146
Kidney | Expression time (Embryonic, week 18)	0.000911704
Ovary | Expression time (Embryonic, week 9)	0.000909458
Brain Hypothalamus | Differential interactions	0.000904066
Testis | Expression time (Embryonic, week 10)	0.000885137
Cells - Cultured fibroblasts | Overexpressed interactors	0.000878392
Kidney | Expression time (infant)	0.000874119
Ovary | Expression time (Embryonic, week 6)	0.000864718
Esophagus 2 | Expression (GTEx)	0.00084284
Artery 3 | Differential interactions	0.000831061
Brain Cerebellar | Overexpressed interactors	0.000812176
Liver | Expression time (newborn)	0.000803548
Brain Frontal Cortex | Differential interactions	0.000794358
Testis | Expression time (Embryonic, week 12)	0.000789972
Brain Cerebellum | Paralog compensation	0.000783695
Lung | Overexpressed interactors	0.000780204
Ovary | Biological processes	0.000768632
Kidney | Expression time (Embryonic, week 6)	0.000764366
CADD | Domain (ndomain)	0.000760147
Heart | Expression time (toddler)	0.000753694
Heart 1 | Biological processes	0.000747328
Brain Substantia Nigra | Differential interactions	0.00073558
Esophagus 2 | Paralog compensation	0.000726337
Pancreas | Preferential expression	0.000725778
Brain Cortex | Differential interactions	0.000716579
Heart 1 | Overexpressed interactors	0.000702579
Adrenal Gland | Overexpressed interactors	0.00069987
Cerebellum | Expression time (olderMidAge)	0.000697311
Liver | Paralog compensation	0.000688103
Heart | Expression time (Embryonic, week 5)	0.000679464
Colon 1 | Overexpressed interactors	0.000674199
Prostate | Paralog compensation	0.000673553
Kidney | Expression time (Embryonic, week 7)	0.000657278
Ovary | Expression time (Embryonic, week 16)	0.000654292
Ovary | Expression time (Embryonic, week 10)	0.000650946
Bladder | Expression (GTEx)	0.000631751
Salivary Gland | Overexpressed interactors	0.00063085
Esophagus 3 | Biological processes	0.000629136
Kidney | Expression time (Embryonic, week 4)	0.000622742
CADD | TF Binding motif (motifEScoreChng)	0.000608397
CADD | Splicing (MMSp acceptorIntron)	0.000607406
Liver | eQTLs (GTEx)	0.000604072
Whole Brain | Differential interactions	0.000594804
Nerve-Tibial | Expression variability (donors)	0.000594534
Spleen | Overexpressed interactors	0.000594196
Kidney | Expression time (Embryonic, week 11)	0.000558731
Ovary | Expression time (Embryonic, week 13)	0.000549489
Esophagus 3 | Expression (GTEx)	0.000544173
Vagina | Overexpressed interactors	0.000542958
Stomach | Overexpressed interactors	0.00053605
Pancreas | Overexpressed interactors	0.00051802
Prostate | Expression (GTEx)	0.000505337
Blood | Expression (GTEx)	0.000492757
Salivary Gland | Paralog compensation	0.000491039
Small Intestine - Terminal Ileum | Overexpressed interactors	0.000485221
Pancreas | Paralog compensation	0.000465907
Colon 2 | Overexpressed interactors	0.000464686
Lung | eQTLs (GTEx)	0.000463348
CADD | Splicing (Dst2Splice)	0.0004374
CADD | Conservation (verPhCons)	0.000433827
Artery 2 | Expression (GTEx)	0.000432124
Kidney 2 | Expression (GTEx)	0.000430078
Pancreas | Expression (GTEx)	0.00042728
Kidney 1 | Preferential expression	0.000427085
Kidney | Expression time (Embryonic, week 13)	0.000415891
Transformed Cells 1 | Paralog compensation	0.000414378
Testis | Expression time (Embryonic, week 6)	0.0004062
Lung | Paralog compensation	0.000400172
Ovary | Expression time (Embryonic, week 7)	0.000398311
Breast | Biological processes	0.000397307
Brain Basal Ganglia 2 | Paralog compensation	0.000379756
Cervix 1 | Expression (GTEx)	0.000376322
Testis | Biological processes	0.000364756
Brain Frontal Cortex | Paralog compensation	0.000361648
Kidney 1 | Overexpressed interactors	0.000360885
Cerebellum | Expression time (Embryonic, week 9)	0.000354465
Pituitary | Paralog compensation	0.000351589
Kidney | Expression time (Embryonic, week 16)	0.000343938
Blood | Differential interactions	0.000342896
Brain Anterior | Paralog compensation	0.000341007
Skin 1 | Overexpressed interactors	0.000327242
Kidney | Expression time (Embryonic, week 8)	0.000319449
Liver | Expression time (Embryonic, week 12)	0.000317313
CADD | micro-RNA (mirSVR-Score)	0.000315804
Thyroid | Overexpressed interactors	0.000314378
Esophagus 1 | Overexpressed interactors	0.000303405
Heart 2 | Expression (GTEx)	0.00030173
Esophagus 3 | Overexpressed interactors	0.000296393
Kidney 2 | Overexpressed interactors	0.000293451
Kidney | Expression time (school)	0.000289303
Thyroid | Biological processes	0.00028842
Kidney | Expression time (Embryonic, week 12)	0.000275891
Transformed Cells 2 | Paralog compensation	0.000271023
CADD | Conservation (priPhyloP)	0.000268632
Skin 1 | Paralog compensation	0.000267101
Spinal Cord | Expression (GTEx)	0.000266077
Adipose Subcutaneous | Overexpressed interactors	0.000258787
Stomach | Paralog compensation	0.00025415
Brain Substantia Nigra | Paralog compensation	0.00025037
Adipose Visceral | Paralog compensation	0.000250326
Breast | Paralog compensation	0.000249768
Brain Cortex | Paralog compensation	0.000249001
Testis | Expression time (Embryonic, week 13)	0.000248994
Nerve | Preferential expression	0.000237075
Transformed Cells 2 | Overexpressed interactors	0.00023561
Kidney | Expression time (Embryonic, week 5)	0.000226591
Esophagus 2 | Biological processes	0.00021616
Bladder | Paralog compensation	0.000209758
Adipose Subcutaneous | Expression (GTEx)	0.00020954
Spinal Cord | Paralog compensation	0.000200798
Brain Basal Ganglia 1 | Expression (GTEx)	0.000194939
Heart 2 | Paralog compensation	0.000192245
Prostate | Overexpressed interactors	0.000192072
Ovary | Expression time (Embryonic, week 8)	0.000191902
Brain Hippocampus | Paralog compensation	0.000187892
Brain Basal Ganglia 3 | Overexpressed interactors	0.000183403
Heart | Expression time (Embryonic, week 4)	0.000181276
Skeletal Muscle | Paralog compensation	0.00018096
Colon 2 | Paralog compensation	0.000180895
Brain Basal Ganglia 1 | Paralog compensation	0.000174295
Artery 2 | Overexpressed interactors	0.000174294
Cerebellum | Expression time (Embryonic, week 11)	0.000163961
Bladder | Overexpressed interactors	0.000162819
Nerve | Paralog compensation	0.000161405
Kidney | Expression time (Embryonic, week 20)	0.000161031
CADD | TF Binding motif (motifECount)	0.000159256
Transformed Cells 2 | Differential interactions	0.000157378
Brain Hypothalamus | Paralog compensation	0.00015423
Spleen | Paralog compensation	0.00015195
Heart 2 | Overexpressed interactors	0.000147877
CADD | AnnoType (Transcript)	0.000142858
Liver | Expression time (Embryonic, week 6)	0.000137379
Artery 1 | Paralog compensation	0.00013534
Colon 1 | Biological processes	0.000133683
Thyroid | Paralog compensation	0.000130052
Esophagus 1 | Expression (GTEx)	0.000122991
CADD | Variant location (cDNApos)	0.000116035
Artery 3 | Paralog compensation	0.000109059
Liver | Expression time (Embryonic, week 8)	0.000106209
Testis | Preferential expression	9.800322358023419e-05
Stomach | Expression (GTEx)	9.670662905549262e-05
Brain Basal Ganglia 3 | Paralog compensation	9.414271263865565e-05
Uterus | Paralog compensation	9.319444039182627e-05
Cervix 1 | Paralog compensation	8.608022019054309e-05
CADD | Consequence (SPLICESITE)	8.348266008800862e-05
CADD | Consequence (INTRONIC)	7.841653358034578e-05
CADD | Consequence (SYNONYMOUS)	7.520183679121754e-05
Breast | Overexpressed interactors	7.342723063331469e-05
Blood | Paralog compensation	7.313565444334755e-05
CADD | Domain (ncoils)	7.057036359008996e-05
Salivary Gland | Differential interactions	7.040640867771098e-05
Blood | Overexpressed interactors	6.893860926916394e-05
Esophagus 3 | Paralog compensation	6.574710650029576e-05
Artery 2 | Paralog compensation	6.39098811442513e-05
Cervix 2 | Expression (GTEx)	6.150688890445386e-05
Cervix 2 | Paralog compensation	6.0898060993466495e-05
Artery 3 | Expression (GTEx)	6.0475933621551115e-05
Colon 1 | Paralog compensation	5.808656308891385e-05
Liver | Overexpressed interactors	5.47868651631475e-05
Skin 2 | Overexpressed interactors	5.367246046443849e-05
Brain Amygdala | Paralog compensation	5.3227441948584036e-05
CADD | Variant frequency (Freq1000bp)	4.7768503191711166e-05
Fallopian Tube | Paralog compensation	4.616075621879805e-05
Liver | Expression time (Embryonic, week 7)	4.289430814819183e-05
Adipose Subcutaneous | Paralog compensation	3.650148080836438e-05
CADD | micro-RNA (mirSVR-E)	3.583666920993779e-05
Vagina | Paralog compensation	3.4269071069010696e-05
Fallopian Tube | Overexpressed interactors	3.34296692024739e-05
CADD | Domain (hmmpanther)	3.264938447175281e-05
Brain Cerebellum | Differential interactions	3.2143524527041735e-05
Heart 1 | Paralog compensation	3.130426398527885e-05
Adipose Visceral | Expression (GTEx)	2.5360461677484533e-05
CADD | Consequence (5PRIMEUTR)	1.2796145411370107e-05
CADD | Dst2SplType (DONOR)	1.2364971084781403e-05
Artery 3 | Overexpressed interactors	3.992149614689956e-06
Esophagus 1 | Paralog compensation	3.980876162830262e-06
CADD | Consequence (CANONICALSPLICE)	3.7401094031286883e-06
Ovary | Paralog compensation	3.3969972869488374e-06
Adrenal Gland | Paralog compensation	6.987388486966533e-09
CADD | Consequence (STOPLOST)	0
CADD | Dst2SplType (ACCEPTOR)	0
CADD | Domain (sigp)	0
CADD | Domain (other)	0
CADD | Conservation (GerpRS)pval	0
CADD | TF Binding motif (motifEHIPos)	0
CADD | Domain (lcompl)	0
CADD | Consequence (UPSTREAM)	0
CADD | TF Binding motif (tOverlapMotifs)	0
CADD | AnnoType (CodingTranscript)	0
CADD | AnnoType (Intergenic)	0
CADD | Type (DEL)	0
CADD | Consequence (NONCODING CHANGE)	0
CADD | TF Binding motif (motifDist)	0
CADD | Consequence (INFRAME)	0
CADD | Consequence (DOWNSTREAM)	0
CADD | Consequence (3PRIMEUTR)	0
CADD | micro-RNA (mirSVR-Aln)	0
CADD | AnnoType (NonCodingTranscript)	0
CADD | Splicing (MMSp donorIntron)	0

## Sheet: Autism_PAK3
SHAP explanation of the model for a missense SNP in PAK3 that is pathogenic for autism spectrum disorder
Feature name	Feature importance value
CADD | Pathogenic score (RawScore)	2.7410252185521364
CADD | Pathogenic score (PHRED)	1.045549502876666
CADD | Pathogenic score (SIFTval)	0.9806460184588706
CADD | Pathogenic score (PolyPhenVal)	0.6743503296234642
Brain Anterior | Preferential expression	0.342053
CADD | Conservation (verPhyloP)	0.3043016756022133
CADD | Variant frequency (Rare100bp)	0.29706310719293366
Brain | Expression time (Embryonic, week 18)	0.2786
Brain | Expression time (olderMidAge)	0.24588244492534927
CADD | Variant location (minDistTSS)	0.1902638467330124
CADD | Variant frequency (Sngl100bp)	0.1696086741150725
Brain Amygdala | Preferential expression	0.14755989738609288
Esophagus 1 | Differential interactions	0.12551777511843593
Brain Frontal Cortex | Preferential expression	0.11162005111047743
Brain | Expression time (toddler)	0.10536910307283803
Brain0 | Biological processes	0.10242132339842762
Brain | Expression time (Embryonic, week 19)	0.10168828483437012
Transformed Cells 1 | Differential interactions	0.10027661030570097
Esophagus-Mucosa | Expression variability (donors)	0.0853166
Cells - Cultured fibroblasts | Preferential expression	0.0652424
Prostate | Preferential expression	0.0580712
CADD | Conservation (priPhCons)	0.0559091
Brain Hypothalamus | Preferential expression	0.054410696784594606
Esophagus 2 | Differential interactions	0.049440101241082265
Kidney | Expression time (Embryonic, week 19)	0.0460401
Thyroid | Differential interactions	0.0453129
Brain Cortex | Preferential expression	0.044074932731352816
CADD | Conservation (mamPhyloP)	0.0438845
Artery 1 | Biological processes	0.043625989237386344
Skeletal Muscle | Preferential expression	0.041745042246600174
Brain Cortex | Expression (GTEx)	0.039494462657043705
CADD | Variant frequency (Freq10000bp)	0.0389312
CADD | Variant frequency (Sngl1000bp)	0.037482714843231034
CADD | Variant frequency (Dist2Mutation)	0.033942170906666756
Cerebellum | Expression time (Embryonic, week 10)	0.033785402310132696
Ovary | eQTLs (GTEx)	0.0317995
Adipose Subcutaneous | eQTLs (GTEx)	0.0316492
Brain | Expression time (teenager)	0.030350510627735063
Cells Transformed fibroblasts | eQTLs (GTEx)	0.030232039390118377
Brain Cerebellar | Expression (GTEx)	0.029939477209691402
Pancreas | eQTLs (GTEx)	0.0297967
Brain Basal Ganglia 2 | Preferential expression	0.028651637285845067
Testis | Expression variability (time)	0.027152149741372034
Prostate | eQTLs (GTEx)	0.026913963212599767
Esophagus 3 | Differential interactions	0.024689760642322343
Brain | Expression time (senior)	0.0238322
Skin 1 | Differential interactions	0.0237861
Brain | Expression time (Embryonic, week 13)	0.023117872698679685
Brain Caudate basal ganglia | eQTLs (GTEx)	0.022650701496371876
CADD | Consequence (ConsScore)	0.0223584
Pituitary | Biological processes	0.0219373
Artery 3 | Preferential expression	0.0218737
Bladder | Preferential expression	0.021594274604754188
Blood | Preferential expression	0.021593625095187016
Adipose Subcutaneous | Biological processes	0.0214013
Uterus | Differential interactions	0.021331253428805166
Brain | Expression time (youngAdult)	0.021106505147397894
Heart 2 | Preferential expression	0.020183641972825003
Lung | Differential interactions	0.0197452
Brain | Expression time (school)	0.0193688
Spinal Cord | Preferential expression	0.019361822195573065
Adrenal Gland | Preferential expression	0.019179924108408256
Spleen | eQTLs (GTEx)	0.019138635246473783
Brain | Expression time (newborn)	0.019114047996398056
Blood | Biological processes	0.018089320419374784
Transformed Cells 2 | Expression (GTEx)	0.018081566848684477
Vagina | Differential interactions	0.017915905530096612
Stomach | Differential interactions	0.017088185892593116
CADD | Conservation (mamPhCons)	0.0170642
Spleen | Preferential expression	0.0166187
Brain Amygdala | Expression (GTEx)	0.0165475
Brain Putamen basal ganglia | eQTLs (GTEx)	0.0164462
Stomach | Preferential expression	0.016426
Adipose Visceral | Biological processes	0.0162498
Transformed Cells 2 | Preferential expression	0.015873213330969322
Brain1 | Biological processes	0.015790585396617787
CADD | Variant location (cDNApos)	0.015696143750023473
Colon Sigmoid | eQTLs (GTEx)	0.015664150531852324
Colon 2 | Preferential expression	0.015488160004014529
Esophagus 1 | Preferential expression	0.015477814049089765
Colon 1 | Differential interactions	0.015393472698169567
Uterus | eQTLs (GTEx)	0.014993108434197072
Breast | Differential interactions	0.0148538
Brain Substantia Nigra | Preferential expression	0.014695932310970414
Brain Anterior | Expression (GTEx)	0.0145947
Heart | Expression variability (time)	0.0145905
Brain Frontal Cortex BA9 | eQTLs (GTEx)	0.014287263475651733
Lung | Expression (GTEx)	0.014273548892513028
Artery-Aorta | Expression variability (donors)	0.0142139
Testis | Expression time (olderMidAge)	0.014154921668478803
Liver | Expression variability (donors)	0.0141183
CADD | Conservation (GerpS)	0.0140327
Brain Hippocampus | eQTLs (GTEx)	0.0137398
Pancreas | Preferential expression	0.013265441373512502
Blood | Differential interactions	0.012984916655246112
Liver | Preferential expression	0.012777199494952547
Testis | Differential interactions	0.012522064378328672
Lung | Preferential expression	0.012434427263548887
Skeletal Muscle | Differential interactions	0.012199667584274944
Vagina | eQTLs (GTEx)	0.012069656180679419
Brain | Expression time (Embryonic, week 16)	0.011907063495119361
Colon 1 | Preferential expression	0.011898598028537294
Breast Mammary Tissue | eQTLs (GTEx)	0.011650114349260337
Esophagus Gastroesophageal Junction | eQTLs (GTEx)	0.011570485994363342
Kidney 1 | Paralog compensation	0.011543274960157609
Heart 2 | Differential interactions	0.011428193225037447
CADD | Variant frequency (Rare10000bp)	0.011044
Brain Frontal Cortex | Expression (GTEx)	0.010837790919599731
Adipose Visceral | Differential interactions	0.010685781511941234
Esophagus 2 | Preferential expression	0.010482974400012415
Stomach | eQTLs (GTEx)	0.010288594472101684
Thyroid | eQTLs (GTEx)	0.010252171349387178
Testis | Expression time (infant)	0.010248880419123706
Vagina | Preferential expression	0.010227991304274618
Brain | Expression time (infant)	0.00993269
Brain Basal Ganglia 2 | Differential interactions	0.00985102
Esophagus 3 | Preferential expression	0.00949534
Brain Hypothalamus | eQTLs (GTEx)	0.00936654
CADD | Conservation (GerpN)	0.00933825
Skin 2 | Differential interactions	0.0093269
Kidney | Expression variability (time)	0.00920801
Fallopian Tube | Preferential expression	0.00896276
Heart | Expression time (Embryonic, week 12)	0.00885577
Heart 1 | Preferential expression	0.00860291
Cells - Cultured fibroblasts | Expression (GTEx)	0.00859213
Cerebellum | Expression time (Embryonic, week 12)	0.0085734
Brain-Cerebellum | Expression variability (donors)	0.00844108
Artery 2 | Differential interactions	0.00830186
Skin 1 | eQTLs (GTEx)	0.00822339
Skeletal Muscle | Biological processes	0.00821743
CADD | Variant location (protPos)	0.0079829
Testis | Expression time (youngTeenager)	0.00796567
WholeBlood | Expression variability (donors)	0.00795698
CADD | micro-RNA (mirSVR-Score)	0.00793729
Brain Anterior cingulate cortex BA24 | eQTLs (GTEx)	0.00754713
Cells EBV-transformed lymphocytes | eQTLs (GTEx)	0.00754713
Cerebellum | Expression time (Embryonic, week 6)	0.00753419
Small Intestine Terminal Ileum | eQTLs (GTEx)	0.00748025
Lung | Expression variability (donors)	0.00737047
Kidney 2 | Preferential expression	0.00724453
CADD | Splicing (SpliceAI-don-gain)	0.00719628
Heart Atrial Appendage | eQTLs (GTEx)	0.00718972
Ovary | Differential interactions	0.006991
Skin 2 | Preferential expression	0.00696355
Uterus | Biological processes	0.00693882
Brain | Expression time (youngMidAge)	0.00668436
Adipose Visceral Omentum | eQTLs (GTEx)	0.00664185
Pituitary | Preferential expression	0.00655855
Adrenal Gland | eQTLs (GTEx)	0.00654276
CADD | Splicing (SpliceAI-don-loss)	0.00643873
CADD | Variant location (relProtPos)	0.00642877
Cerebellum | Expression time (Embryonic, week 16)	0.0064097
CADD | Variant location (relcDNApos)	0.00639245
Muscle Skeletal | eQTLs (GTEx)	0.00638932
Brain Basal Ganglia 3 | Differential interactions	0.0063369
Blood | eQTLs (GTEx)	0.00633179
Heart | Expression time (Embryonic, week 18)	0.00630028
CADD | Consequence (FRAMESHIFT)	0.00615323
Skeletal Muscle | Overexpressed interactors	0.00606331
CADD | Variant frequency (Sngl10000bp)	0.0059287
Cerebellum | Expression variability (time)	0.00592292
Adipose Visceral | Preferential expression	0.00591465
Breast | Preferential expression	0.00582187
Artery-Tibial | Expression variability (donors)	0.00580101
Salivary Gland | Preferential expression	0.00579914
Transformed Cells 2 | Differential interactions	0.00573753
Brain Basal Ganglia 2 | Overexpressed interactors	0.00573092
CADD | Splicing (SpliceAI-acc-loss)	0.00570546
Brain Hippocampus | Differential interactions	0.00561425
Ovary | Preferential expression	0.00560197
Brain Basal Ganglia 1 | Preferential expression	0.00552907
Nerve | Preferential expression	0.00546878
Brain Cerebellar Hemisphere | eQTLs (GTEx)	0.00541433
Brain Cerebellar | Preferential expression	0.00539919
CADD | GC content (GC)	0.00539182
Skin 1 | Expression (GTEx)	0.00530819
Nerve | Differential interactions	0.00530483
Brain Cortex | eQTLs (GTEx)	0.00529707
Artery 3 | Differential interactions	0.00529066
Artery Tibial | eQTLs (GTEx)	0.0052858
Small Intestine - Terminal Ileum | Preferential expression	0.0052675
Brain Cerebellum | Expression (GTEx)	0.00519808
Artery 1 | Differential interactions	0.00512248
Heart | Expression time (Embryonic, week 11)	0.00502149
Esophagus 2 | Overexpressed interactors	0.00497969
Testis | Expression time (Embryonic, week 10)	0.00492584
Brain Substantia Nigra | Differential interactions	0.0048839
Adipose Subcutaneous | Preferential expression	0.00487504
Uterus | Expression (GTEx)	0.00481922
Brain Substantia Nigra | Expression (GTEx)	0.00476422
Testis | Expression (GTEx)	0.00475518
Liver | Expression time (olderMidAge)	0.00474559
Thyroid | Expression variability (donors)	0.00460917
CADD | Type (INS)	0.0045543
Liver | eQTLs (GTEx)	0.0045438
Heart-AtrialAppendage | Expression variability (donors)	0.00453947
Kidney | Expression time (Embryonic, week 10)	0.0044624
Heart 1 | Differential interactions	0.00443506
Brain Hippocampus | Overexpressed interactors	0.00442001
Brain Amygdala | eQTLs (GTEx)	0.004419
Heart | Expression time (Embryonic, week 13)	0.0044023
Brain | Expression time (Embryonic, week 10)	0.00440059
Ovary | Expression variability (time)	0.0043816
Artery 2 | Preferential expression	0.00437804
Thyroid | Preferential expression	0.00437653
Brain | Expression time (Embryonic, week 8)	0.0042871
Cerebellum | Expression time (Embryonic, week 11)	0.00421731
Cerebellum | Expression time (Embryonic, week 7)	0.00419774
Testis | eQTLs (GTEx)	0.00418434
Cerebellum | Expression time (olderMidAge)	0.00415289
Brain Basal Ganglia 1 | Expression (GTEx)	0.00412006
CADD | Conservation (GerpRS)	0.00407809
Colon 1 | Biological processes	0.00402061
Nerve | Expression (GTEx)	0.0039842
Cerebellum | Expression time (senior)	0.00396115
Cerebellum | Expression time (Embryonic, week 8)	0.00391983
Pituitary | eQTLs (GTEx)	0.00390973
Cervix 2 | Preferential expression	0.00389373
Testis | Expression time (Senior)	0.00385948
Brain-Cortex | Expression variability (donors)	0.00385272
Cerebellum | Expression time (Embryonic, week 9)	0.00381863
Brain Cerebellar | Paralog compensation	0.00380127
Heart | Expression time (olderMidAge)	0.00376815
CADD | Type (SNV)	0.00363249
Heart Left Ventricle | eQTLs (GTEx)	0.00357955
Adipose-Subcutaneous | Expression variability (donors)	0.00350914
Brain Cerebellum | Preferential expression	0.00344434
Heart | Expression time (newborn)	0.00341753
Kidney 1 | Preferential expression	0.00335128
Brain Amygdala | Differential interactions	0.00327293
Liver | Expression variability (time)	0.00324996
Brain | Expression time (Embryonic, week 20)	0.00320261
Brain | Expression time (Embryonic, week 11)	0.00319922
Kidney | Expression time (Embryonic, week 9)	0.00317045
Brain | Expression time (Embryonic, week 9)	0.00315532
Brain Hippocampus | Preferential expression	0.00310941
Spinal Cord | Differential interactions	0.00308708
Testis | Expression variability (donors)	0.00302315
Pituitary | Expression (GTEx)	0.00298448
Lung | Biological processes	0.00297161
CADD | Splicing (MMSp donor)	0.00295233
Brain | Expression time (Embryonic, week 7)	0.00293333
Breast-MammaryTissue | Expression variability (donors)	0.00280532
relCADD | Variant location (CDSpos)	0.00276625
Esophagus 1 | Biological processes	0.00271761
Skin-SunExposed(Lowerleg) | Expression variability (donors)	0.00268171
Cerebellum | Expression time (youngAdult)	0.0026731
Brain Anterior | Differential interactions	0.00266018
CADD | Variant frequency (Freq100bp)	0.00265651
CADD | GC content (CpG)	0.00265554
Heart | Expression time (Embryonic, week 9)	0.00265141
Heart | Expression time (Embryonic, week 10)	0.00264602
CADD | Consequence (STOPGAINED)	0.00264483
Skin-NotSunExposed(Suprapubic) | Expression variability (donors)	0.00262213
Salivary Gland | eQTLs (GTEx)	0.00261778
Colon 1 | Expression (GTEx)	0.00257363
Brain Cortex | Overexpressed interactors	0.00256525
Pituitary | Overexpressed interactors	0.00253952
Heart-LeftVentricle | Expression variability (donors)	0.00245387
Liver | Expression time (school)	0.00242712
Muscle-Skeletal | Expression variability (donors)	0.0024182
Brain Basal Ganglia 1 | Paralog compensation	0.00239841
Cerebellum | Expression time (teenager)	0.0023549
Liver | Overexpressed interactors	0.00233406
Testis | Expression time (Embryonic, week 13)	0.00229474
Lung | eQTLs (GTEx)	0.00228719
Testis | Expression time (oldTeenager)	0.00227519
CADD | Splicing (SpliceAI-acc-gain)	0.00226298
Kidney | Expression time (newborn)	0.0022629
Heart | Expression time (Embryonic, week 5)	0.002234
Artery 1 | Overexpressed interactors	0.00218722
Heart | Expression time (Embryonic, week 6)	0.0021685
Testis | Expression time (Embryonic, week 18)	0.00216358
Esophagus 2 | Paralog compensation	0.00216206
Brain Frontal Cortex | Overexpressed interactors	0.00215805
Nerve | Biological processes	0.00215056
Brain Substantia nigra | eQTLs (GTEx)	0.00213716
Cervix 1 | Overexpressed interactors	0.00211957
CADD | Consequence (NONSYNONYMOUS)	0.0021195
Skin 2 | Biological processes	0.00209211
Testis | Paralog compensation	0.00206155
Brain Basal Ganglia 3 | Preferential expression	0.0020472
Testis | Expression time (youngMidAge)	0.00203193
Skin 1 | Biological processes	0.00202224
Brain | Expression variability (time)	0.00202124
Brain Cerebellum | Differential interactions	0.00201365
Brain Basal Ganglia 2 | Expression (GTEx)	0.00199166
Brain Frontal Cortex | Differential interactions	0.00197381
Liver | Paralog compensation	0.00196764
Nerve Tibial | eQTLs (GTEx)	0.00192592
Nerve | Paralog compensation	0.00191478
Whole Brain | Differential interactions	0.00188814
Testis | Overexpressed interactors	0.00188442
CADD | Domain (ndomain)	0.0018742
Esophagus 2 | Expression (GTEx)	0.00186589
Skeletal Muscle | Expression (GTEx)	0.00180922
Testis | Expression time (Embryonic, week 8)	0.00180353
Kidney | Expression time (Embryonic, week 18)	0.00180336
Kidney | Expression time (toddler)	0.00178005
Adipose Subcutaneous | Differential interactions	0.00172894
Adrenal Gland | Overexpressed interactors	0.0017047
Liver | Expression time (Embryonic, week 20)	0.00170281
Testis | Expression time (Embryonic, week 11)	0.0016915
Cerebellum | Expression time (youngMidAge)	0.00168256
Liver | Expression time (Embryonic, week 11)	0.00167579
Liver | Differential interactions	0.00164639
Brain Cortex | Differential interactions	0.00163476
Brain Nucleus accumbens basal ganglia | eQTLs (GTEx)	0.00162385
Nerve | Overexpressed interactors	0.00161697
Uterus | Preferential expression	0.00161461
Heart | Expression time (Embryonic, week 19)	0.00161043
Artery 2 | Biological processes	0.001608
Heart 1 | Overexpressed interactors	0.00157205
Ovary | Expression time (Embryonic, week 9)	0.00156567
CADD | Length	0.00153195
Liver | Expression time (senior)	0.00153118
Breast | Expression (GTEx)	0.00152431
Cerebellum | Expression time (newborn)	0.001523
Kidney | Expression time (Embryonic, week 11)	0.00149942
Artery 1 | Preferential expression	0.00148641
Adrenal Gland | Expression (GTEx)	0.00146647
CADD | Pathogenic score (dbscSNV-ada score)	0.00146229
Liver | Expression time (toddler)	0.00145912
Salivary Gland | Differential interactions	0.0014566
Liver | Biological processes	0.00143115
Liver | Expression time (Embryonic, week 16)	0.00142539
Esophagus-Muscularis | Expression variability (donors)	0.00141919
Ovary | Expression time (Embryonic, week 10)	0.00141761
Kidney | Expression time (Embryonic, week 20)	0.00141596
CADD | Splicing (MMSp exon)	0.00139825
CADD | Conservation (Grantham)	0.00138433
Skin 2 | eQTLs (GTEx)	0.00137632
Testis | Expression time (youngAdult)	0.00137019
Brain Cerebellar | Differential interactions	0.0013574
Brain Cerebellum | Overexpressed interactors	0.00135622
Salivary Gland | Overexpressed interactors	0.0013546
Adipose Subcutaneous | Overexpressed interactors	0.00134804
Esophagus 1 | Expression (GTEx)	0.0013411
Brain Amygdala | Overexpressed interactors	0.00132004
Heart 1 | Biological processes	0.00131997
Ovary | Expression (GTEx)	0.00131569
Brain Hypothalamus | Differential interactions	0.0013121
Spleen | Paralog compensation	0.00130902
Brain Hypothalamus | Overexpressed interactors	0.00128812
Liver | Expression time (newborn)	0.00127685
Liver | Expression time (Embryonic, week 12)	0.00125328
Liver | Expression time (teenager)	0.00122139
Cerebellum | Expression time (Embryonic, week 5)	0.00121963
Ovary | Biological processes	0.00120504
Liver | Expression time (Embryonic, week 7)	0.00116227
Kidney 1 | Expression (GTEx)	0.00115835
Brain Basal Ganglia 3 | Paralog compensation	0.00115282
Cerebellum | Expression time (infant)	0.0011468
CADD | Splicing (MMSp acceptor)	0.00114397
Transformed Cells 2 | Overexpressed interactors	0.00114343
Ovary | Expression time (Embryonic, week 12)	0.00113325
Blood | Paralog compensation	0.00112174
CADD | TF Binding motif (minDistTSE)	0.0011206
Small Intestine - Terminal Ileum | Expression (GTEx)	0.00111346
Esophagus Muscularis | eQTLs (GTEx)	0.00111248
Skin 2 | Paralog compensation	0.00110742
Kidney | Expression time (Embryonic, week 16)	0.0010903
Brain Basal Ganglia 1 | Overexpressed interactors	0.00108888
Small Intestine - Terminal Ileum | Paralog compensation	0.00107211
Brain Cerebellum | eQTLs (GTEx)	0.00106566
Brain | Expression time (Embryonic, week 5)	0.00106181
Brain2 | Biological processes	0.00106129
Blood | Overexpressed interactors	0.00104939
CADD | Conservation (priPhyloP)	0.00100852
Skin 2 | Expression (GTEx)	0.00100644
Skin 1 | Overexpressed interactors	0.000980648
Prostate | Differential interactions	0.000971246
Colon 2 | Expression (GTEx)	0.000968163
Brain Basal Ganglia 3 | Expression (GTEx)	0.000959283
CADD | Conservation (verPhCons)	0.000957631
Liver | Expression time (Embryonic, week 19)	0.0009336
Kidney | Expression time (school)	0.000929858
Kidney | Expression time (Embryonic, week 7)	0.000928907
Heart | Expression time (Embryonic, week 8)	0.000922344
Kidney | Expression time (Embryonic, week 12)	0.000898342
Adipose Visceral | Expression (GTEx)	0.000880233
Ovary | Overexpressed interactors	0.000874634
Heart | Expression time (Embryonic, week 4)	0.000856856
Fallopian Tube | Expression (GTEx)	0.000840648
Brain Hypothalamus | Expression (GTEx)	0.000831205
Liver | Expression time (Embryonic, week 10)	0.000801167
Brain Anterior | Overexpressed interactors	0.000798579
Vagina | Paralog compensation	0.000775877
Testis | Biological processes	0.000757828
Ovary | Expression time (Embryonic, week 16)	0.00073785
Brain Substantia Nigra | Overexpressed interactors	0.000731252
Artery Coronary | eQTLs (GTEx)	0.000729738
Liver | Expression time (Embryonic, week 6)	0.000713835
Testis | Expression time (Embryonic, week 4)	0.000703109
Blood | Expression (GTEx)	0.000702701
Liver | Expression time (infant)	0.000697095
Colon 1 | Overexpressed interactors	0.000691426
Salivary Gland | Expression (GTEx)	0.000660635
Prostate | Expression (GTEx)	0.000652167
Kidney | Expression time (Embryonic, week 8)	0.000649931
Cerebellum | Expression time (toddler)	0.000648748
Uterus | Overexpressed interactors	0.000644605
Testis | Expression time (toddler)	0.000630308
Adipose Visceral | Overexpressed interactors	0.000619727
Testis | Preferential expression	0.00061954
Skin 1 | Paralog compensation	0.000615397
Spleen | Overexpressed interactors	0.000611264
Testis | Expression time (Embryonic, week 16)	0.000598586
Artery 3 | Overexpressed interactors	0.000586564
Testis | Expression time (Embryonic, week 9)	0.000586068
CADD | TF Binding motif (motifEScoreChng)	0.000584828
Liver | Expression time (Embryonic, week 8)	0.000583973
Artery 3 | Biological processes	0.000582005
Transformed Cells 1 | Paralog compensation	0.000580225
Testis | Expression time (Embryonic, week 5)	0.00057301
Artery Aorta | eQTLs (GTEx)	0.000571119
Ovary | Expression time (Embryonic, week 8)	0.000557516
CADD | Variant frequency (Rare1000bp)	0.000553836
Thyroid | Biological processes	0.000551251
CADD | micro-RNA (mirSVR-E)	0.000538681
Thyroid | Expression (GTEx)	0.000532039
Uterus | Paralog compensation	0.00052935
CADD | Variant frequency (Freq1000bp)	0.000498597
Heart | Expression time (teenager)	0.000487141
Prostate | Biological processes	0.000480081
Cervix 2 | Expression (GTEx)	0.000472391
Cerebellum | Expression time (Embryonic, week 4)	0.000472253
Heart 2 | Expression (GTEx)	0.000460661
Brain Cerebellum | Paralog compensation	0.000457596
Skin 1 | Preferential expression	0.000457501
Artery 2 | Expression (GTEx)	0.000457149
Ovary | Expression time (Embryonic, week 5)	0.000455528
CADD | Splicing (MMSp acceptorIntron)	0.000451427
Artery 2 | Overexpressed interactors	0.000450736
Liver | Expression time (Embryonic, week 13)	0.000440046
Cervix 2 | Overexpressed interactors	0.000436309
Heart | Expression time (Embryonic, week 7)	0.000435445
Brain Cerebellar | Overexpressed interactors	0.000434973
Heart | Expression time (infant)	0.000432238
Vagina | Expression (GTEx)	0.00043139
Testis | Expression time (Embryonic, week 6)	0.000416831
Brain Hippocampus | Expression (GTEx)	0.000414865
Stomach | Overexpressed interactors	0.000408457
Heart 1 | Expression (GTEx)	0.000407493
Heart 2 | Biological processes	0.00039428
Esophagus Mucosa | eQTLs (GTEx)	0.000389406
Liver | Expression (GTEx)	0.000376359
Kidney | Expression time (Embryonic, week 4)	0.000374511
Stomach | Expression (GTEx)	0.000371997
Esophagus 3 | Expression (GTEx)	0.000365986
Liver | Expression time (Embryonic, week 5)	0.000365112
Small Intestine - Terminal Ileum | Overexpressed interactors	0.000357997
Bladder | Expression (GTEx)	0.000357186
Pancreas | Overexpressed interactors	0.000350789
Cells - Cultured fibroblasts | Overexpressed interactors	0.000346093
Kidney 1 | Overexpressed interactors	0.000340618
Ovary | Expression time (Embryonic, week 13)	0.000329319
Cerebellum | Expression time (Embryonic, week 13)	0.000328099
Lung | Overexpressed interactors	0.000322648
Testis | Expression time (Embryonic, week 7)	0.000318068
Brain Basal Ganglia 1 | Differential interactions	0.000313674
Skin 2 | Overexpressed interactors	0.000312478
Brain Frontal Cortex | Paralog compensation	0.00030052
Ovary | Expression time (Embryonic, week 6)	0.000298166
Ovary | Expression time (Embryonic, week 7)	0.000296353
Brain Cortex | Paralog compensation	0.000291613
CADD | Domain (hmmpanther)	0.000282573
Heart | Expression time (youngAdult)	0.000279107
Liver | Expression time (Embryonic, week 18)	0.000272465
Kidney | Expression time (Embryonic, week 13)	0.000270093
Brain Substantia Nigra | Paralog compensation	0.000263172
Heart 2 | Paralog compensation	0.000257422
Ovary | Expression time (Embryonic, week 18)	0.000247753
Lung | Paralog compensation	0.000237397
Kidney 2 | Expression (GTEx)	0.00023565
Spinal Cord | Expression (GTEx)	0.000229354
Adipose Subcutaneous | Expression (GTEx)	0.000228908
Pancreas | Expression (GTEx)	0.000200456
Esophagus 2 | Biological processes	0.000197421
Brain Hippocampus | Paralog compensation	0.000193349
Brain Basal Ganglia 3 | Overexpressed interactors	0.000188364
Artery 1 | Paralog compensation	0.000178175
Transformed Cells 2 | Paralog compensation	0.000167505
CADD | TF Binding motif (motifECount)	0.000165791
Brain Amygdala | Paralog compensation	0.00016351
Esophagus 3 | Overexpressed interactors	0.000163427
Esophagus 3 | Biological processes	0.000162922
Prostate | Paralog compensation	0.000161382
Brain Hypothalamus | Paralog compensation	0.000150175
Cervix 1 | Paralog compensation	0.000147832
CADD | Splicing (Dst2Splice)	0.000142962
Liver | Expression time (Embryonic, week 9)	0.000138055
Liver | Expression time (youngAdult)	0.000136339
Cervix 1 | Preferential expression	0.000136317
Cerebellum | Expression time (school)	0.000135619
Liver | Expression time (Embryonic, week 4)	0.000134491
Breast | Paralog compensation	0.000130443
Brain | Expression time (Embryonic, week 12)	0.000130307
Testis | Expression time (Embryonic, week 12)	0.00012956
Bladder | Overexpressed interactors	0.000126974
Ovary | Expression time (Embryonic, week 11)	0.000125185
Artery 3 | Expression (GTEx)	0.000120894
Kidney | Expression time (Embryonic, week 5)	0.00011914
Brain | Expression time (Embryonic, week 4)	0.000114395
Pancreas | Paralog compensation	0.000112008
Fallopian Tube | Overexpressed interactors	0.000111737
Kidney | Expression time (infant)	0.000110387
Spinal Cord | Paralog compensation	0.000109626
Breast | Biological processes	0.000109287
Kidney | Expression time (Embryonic, week 6)	0.000108628
Colon 2 | Paralog compensation	0.000108229
Cervix 1 | Expression (GTEx)	0.000105085
Breast | Overexpressed interactors	0.000103809
Artery 3 | Paralog compensation	0.000101361
Colon 2 | Overexpressed interactors	9.761929195910086e-05
Brain Spinal cord cervical c-1 | eQTLs (GTEx)	9.370750817653895e-05
Colon Transverse | eQTLs (GTEx)	9.357044021221676e-05
CADD | AnnoType (Transcript)	9.356211336909826e-05
CADD | Domain (ncoils)	9.334091858011334e-05
Kidney 2 | Overexpressed interactors	8.968249507189982e-05
Artery 1 | Expression (GTEx)	8.603426409263705e-05
Salivary Gland | Paralog compensation	8.3561117638215e-05
Heart | Expression time (Embryonic, week 16)	7.996564171211491e-05
Fallopian Tube | Paralog compensation	7.096481123148802e-05
Stomach | Paralog compensation	6.885742598329914e-05
Colon 1 | Paralog compensation	6.72398824915962e-05
Adipose Visceral | Paralog compensation	6.610522878458205e-05
Ovary | Paralog compensation	6.532820104744301e-05
Testis | Expression time (Embryonic, week 19)	6.435788248926995e-05
Esophagus 1 | Overexpressed interactors	6.262862809851304e-05
Heart | Expression time (toddler)	6.141369875766661e-05
Prostate | Overexpressed interactors	6.104361976768077e-05
Cervix 2 | Paralog compensation	5.8609104815672425e-05
Brain Anterior | Paralog compensation	5.570938944111842e-05
CADD | Consequence (INTRONIC)	5.004016896182608e-05
Skeletal Muscle | Paralog compensation	4.0332022055136024e-05
Spleen | Expression (GTEx)	3.828975155800765e-05
Bladder | Paralog compensation	3.657701552849813e-05
Heart 1 | Paralog compensation	3.126422542214131e-05
Ovary | Expression time (Embryonic, week 4)	3.014804211645294e-05
Vagina | Overexpressed interactors	2.728561487426986e-05
Spinal Cord | Overexpressed interactors	2.4303494663946456e-05
CADD | Consequence (SYNONYMOUS)	2.004858406114519e-05
CADD | Consequence (SPLICESITE)	1.942282601983983e-05
Thyroid | Overexpressed interactors	1.885059602671796e-05
Pituitary | Differential interactions	1.5528022511084618e-05
Pituitary | Paralog compensation	1.5034619117034636e-05
Thyroid | Paralog compensation	1.4323428449321374e-05
CADD | Dst2SplType (DONOR)	1.2636765856082932e-05
Esophagus 3 | Paralog compensation	1.251269638772816e-05
Artery 2 | Paralog compensation	9.167623591332525e-06
Esophagus 1 | Paralog compensation	8.678941738148302e-06
Nerve-Tibial | Expression variability (donors)	6.656041832815734e-06
CADD | Consequence (5PRIMEUTR)	6.180781486132708e-06
Brain Basal Ganglia 2 | Paralog compensation	3.333256942999724e-06
CADD | Consequence (CANONICALSPLICE)	2.1664288981098285e-06
Adipose Subcutaneous | Paralog compensation	1.4216536044641056e-06
Heart 2 | Overexpressed interactors	3.4341143536466636e-07
Adrenal Gland | Paralog compensation	6.173632933964893e-09
CADD | Consequence (STOPLOST)	0
CADD | Domain (lcompl)	0
CADD | TF Binding motif (tOverlapMotifs)	0
CADD | micro-RNA (mirSVR-Aln)	0
CADD | Domain (other)	0
CADD | Consequence (UPSTREAM)	0
CADD | Domain (sigp)	0
CADD | Dst2SplType (ACCEPTOR)	0
CADD | TF Binding motif (motifEHIPos)	0
CADD | Consequence (NONCODING CHANGE)	0
CADD | Splicing (MMSp donorIntron)	0
CADD | Type (DEL)	0
CADD | Consequence (INFRAME)	0
CADD | Consequence (DOWNSTREAM)	0
CADD | Consequence (3PRIMEUTR)	0
CADD | AnnoType (NonCodingTranscript)	0
CADD | AnnoType (Intergenic)	0
CADD | AnnoType (CodingTranscript)	0
CADD | Conservation (GerpRS)pval	0
CADD | TF Binding motif (motifDist)	0
